# Supplementary material for: Travel-associated international spread of Oropouche virus beyond the Amazon
Source: J Travel Med. 2025 Mar 2;32(3):taaf018. doi: 10.1093/jtm/taaf018 (PMC11955161; doi:10.1093/jtm/taaf018)
Supplement: Table_S1_taaf018 [file table_s1_taaf018.xlsx]

## Sheet: L
ID	State	Municipality	Sample type	Age	Sex	Date onset sypmptoms	Collection date	CT value	Coverage	Symptoms	Accession_Number
LACENBA20240419_293498120|SegL|293498120|Brazil_Bahia|2024-02-28	Bahia	LAJE	Serum	31	F	2024-02-27	2024-02-28	22.8	95.3637	Fever, muscle pain, headache	PQ168520
LACENBA20240419_293505226|SegL|293505226|Brazil_Bahia|2024-03-01	Bahia	VALENCA	Serum	54	F	2024-02-28	2024-03-01	19.3	97.5752	Headache, muscle pain, joint pain	PQ168521
LACENBA20240419_293505235|SegL|293505235|Brazil_Bahia|2024-03-01	Bahia	VALENCA	Serum	45	F	2024-02-28	2024-03-01	22.2	98.0719	Fever, muscle pain, headache	PQ168522
LACENBA20240419_293518040|SegL|293518040|Brazil_Bahia|2024-03-06	Bahia	TEOLANDIA	Serum	35	M	2024-03-04	2024-03-06	21.1	97.9112	Headache, muscle pain, joint pain	PQ168523
LACENBA20240419_293519845|SegL|293519845|Brazil_Bahia|2024-03-06	Bahia	LAJE	Serum	70	M	2024-03-03	2024-03-06	23.6	97.9988	Fever, muscle pain, headache	PQ168524
LACENBA20240419_293522785|SegL|293522785|Brazil_Bahia|2024-03-07	Bahia	TEOLANDIA	Serum	68	M	2024-03-06	2024-03-07	21.5	96.4943	Headache, muscle pain, joint pain	PQ168525
LACENBA20240419_293526352|SegL|293526352|Brazil_Bahia|2024-03-08	Bahia	VALENCA	Serum	22	F	2024-03-06	2024-03-08	23.9	97.7505	Fever, muscle pain, headache	PQ168526
LACENBA20240419_293533641|SegL|293533641|Brazil_Bahia|2024-03-11	Bahia	LAJE	Serum	51	F	2024-03-09	2024-03-11	23.1	98.4955	Headache, muscle pain, joint pain	PQ168527
LACENBA20240419_293533690|SegL|293533690|Brazil_Bahia|2024-03-11	Bahia	LAJE	Serum	56	M	2024-03-08	2024-03-11	18.9	97.619	Fever, muscle pain, headache	PQ168528
LACENBA20240419_293533707|SegL|293533707|Brazil_Bahia|2024-03-11	Bahia	LAJE	Serum	42	M	2024-03-10	2024-03-11	20	98.6854	Headache, muscle pain, joint pain	PQ168529
LACENBA20240419_293547052|SegL|293547052|Brazil_Bahia|2024-03-14	Bahia	TEOLANDIA	Serum	63	M	2024-03-12	2024-03-14	23.7	97.9696	Fever, muscle pain, headache	PQ168530
LACENBA20240419_293547081|SegL|293547081|Brazil_Bahia|2024-03-14	Bahia	TEOLANDIA	Serum	59	M	2024-03-12	2024-03-14	21.4	96.0999	Headache, muscle pain, joint pain	PQ168531
LACENBA20240419_293547121|SegL|293547121|Brazil_Bahia|2024-03-14	Bahia	TEOLANDIA	Serum	23	M	2024-03-12	2024-03-14	22.3	97.8335	Fever, muscle pain, headache	PQ168532
LACENBA20240419_293548002|SegL|293548002|Brazil_Bahia|2024-03-10	Bahia	VALENCA	Serum	50	F	2024-03-11	2024-03-10	19.3	97.5355	Headache, muscle pain, joint pain	PQ168533
LACENBA20240419_293548642|SegL|293548642|Brazil_Bahia|2024-03-14	Bahia	MUTUIPE	Serum	40	M	2024-03-13	2024-03-14	22.9	98.0134	Fever, muscle pain, headache	PQ168534
LACENBA20240419_293560184|SegL|293560184|Brazil_Bahia|2024-03-17	Bahia	TEOLANDIA	Serum	31	M	2024-03-15	2024-03-17	21.9	96.4067	Headache, muscle pain, joint pain	PQ168535
LACENBA20240419_293560307|SegL|293560307|Brazil_Bahia|2024-03-18	Bahia	TEOLANDIA	Serum	22	F	2024-03-16	2024-03-18	24.4	98.0427	Fever, muscle pain, headache	PQ168536
LACENBA20240419_293560344|SegL|293560344|Brazil_Bahia|2024-03-18	Bahia	TAPEROA	Serum	44	M	2024-03-11	2024-03-18	22.9	97.3853	Headache, muscle pain, joint pain	PQ168537
LACENBA20240419_293560388|SegL|293560388|Brazil_Bahia|2024-03-18	Bahia	TEOLANDIA	Serum	55	M	2024-03-15	2024-03-18	26.2	97.9953	Fever, muscle pain, headache	PQ168538
LACENBA20240419_293560411|SegL|293560411|Brazil_Bahia|2024-03-18	Bahia	TEOLANDIA	Serum	61	F	2024-03-16	2024-03-18	22.7	95.6763	Headache, muscle pain, joint pain	PQ168539
LACENBA20240419_293565817|SegL|293565817|Brazil_Bahia|2024-03-20	Bahia	TEOLANDIA	Serum	21	F	2024-03-19	2024-03-20	20.2	97.8089	Fever, muscle pain, headache	PQ168540
LACENBA20240419_293566066|SegL|293566066|Brazil_Bahia|2024-03-18	Bahia	TEOLANDIA	Serum	29	M	2024-03-20	2024-03-18	20.6	98.1011	Headache, muscle pain, joint pain	PQ168542
LACENBA20240419_293566149|SegL|293566149|Brazil_Bahia|2024-03-19	Bahia	TEOLANDIA	Serum	69	M	2024-03-16	2024-03-19	23.1	97.9842	Fever, muscle pain, headache	PQ168541
LACENBA20240419_293566164|SegL|293566164|Brazil_Bahia|2024-03-19	Bahia	TEOLANDIA	Serum	56	F	2024-03-17	2024-03-19	26.5	97.4292	Headache, muscle pain, joint pain	PQ168543
LACENBA20240419_293566193|SegL|293566193|Brazil_Bahia|2024-03-20	Bahia	MUTUIPE	Serum	38	M	2024-03-10	2024-03-20	22.9	97.8235	Fever, muscle pain, headache	PQ168544
LACENBA20240419_293566221|SegL|293566221|Brazil_Bahia|2024-03-19	Bahia	TEOLANDIA	Serum	9	F	2024-03-18	2024-03-19	24.7	98.3786	Headache, muscle pain, joint pain	PQ168545
LACENBA20240419_293566265|SegL|293566265|Brazil_Bahia|2024-03-20	Bahia	TEOLANDIA	Serum	26	F	2024-03-20	2024-03-20	19.7	97.6775	Fever, muscle pain, headache	PQ168546
LACENBA20240419_293566272|SegL|293566272|Brazil_Bahia|2024-03-20	Bahia	TEOLANDIA	Serum	69	M	2024-03-19	2024-03-20	19.3	98.1887	Headache, muscle pain, joint pain	PQ168547
LACENBA20240419_293604448|SegL|293604448|Brazil_Bahia|2024-04-03	Bahia	SALVADOR	Serum	42	F	2023-04-01	2024-04-03	25.3	97.8382	Fever, muscle pain, headache	PQ168549
LACENBA20240419_293622240|SegL|293622240|Brazil_Bahia|2024-04-09	Bahia	LAJE	Serum	40	F	2024-04-06	2024-04-09	30	95.5857	Headache, muscle pain, joint pain	PQ168548
LACENBA20240419_293622352|SegL|293622352|Brazil_Bahia|2024-04-09	Bahia	LAJE	Serum	1	M	2024-04-08	2024-04-09	22	96.4122	Fever, muscle pain, headache	PQ168550
LACENBA20240419_293626494|SegL|293626494|Brazil_Bahia|2024-04-10	Bahia	LAJE	Serum	22	M	2024-04-04	2024-04-10	22	95.2863	Fever, muscle pain, headache	PQ168551
LACENMT_OROV_20240516_barcode26|SegL|OROV_MT_12-2024|Brazil_MatoGrosso|2024-04-16	Mato Grosso	ROSARIO OESTE	Serum	55	F	2024-04-13	2024-04-16	26	99.0285	Headache, muscle pain, joint pain	PQ168552
LACENMT_OROV_20240516_barcode27|SegL|OROV_MT_13-2024|Brazil_MatoGrosso|2024-04-17	Mato Grosso	ROSARIO OESTE	Serum	22	F	2024-04-15	2024-04-17	23	98.3047	Fever, muscle pain, headache	PQ168553
LACENMT_OROV_20240516_barcode28|SegL|OROV_MT_18-2024|Brazil_MatoGrosso|2024-04-23	Mato Grosso	ROSARIO OESTE	Serum	16	F	2024-04-21	2024-04-23	22	98.4387	Headache, muscle pain, joint pain	PQ168554
LACENMT_OROV_20240516_barcode29|SegL|OROV_MT_23-2024|Brazil_MatoGrosso|2024-04-24	Mato Grosso	ROSARIO OESTE	Serum	16	M	2024-04-22	2024-04-24	22	98.2187	Headache, muscle pain, joint pain	PQ168555
LACENMT_OROV_20240516_barcode30|SegL|OROV_MT_24-2024|Brazil_MatoGrosso|2024-04-24	Mato Grosso	ROSARIO OESTE	Serum	45	F	2024-04-22	2024-04-24	22	98.8508	Headache, muscle pain, joint pain	PQ168556
LACENMT_OROV_20240516_barcode31|SegL|OROV_MT_26-2024|Brazil_MatoGrosso|2024-04-25	Mato Grosso	ROSARIO OESTE	Serum	38	F	2024-04-23	2024-04-25	20	98.5733	Headache, muscle pain, joint pain	PQ168557
LACENMT_OROV_20240516_barcode32|SegL|OROV_MT_27-2024|Brazil_MatoGrosso|2024-04-25	Mato Grosso	ROSARIO OESTE	Serum	44	M	2024-04-21	2024-04-25	20	98.1897	Fever, muscle pain, headache	PQ168558
LACENMT_OROV_20240516_barcode33|SegL|OROV_MT_28-2024|Brazil_MatoGrosso|2024-04-24	Mato Grosso	ROSARIO OESTE	Serum	16	F	2024-04-25	2024-04-24	25	99.0784	Headache, muscle pain, joint pain	PQ168559
LACENMT_OROV_20240516_barcode34|SegL|OROV_MT_31-2024|Brazil_MatoGrosso|2024-04-25	Mato Grosso	CAMPO VERDE	Serum	76	M	2024-04-20	2024-04-25	15	98.2094	Fatal case	PQ168560
FUNED_20240528_R10_barcode04|SegL|OROV_AC_03.24_2024|Brazil_Acre|2024-03-01	ACRE	CRUZEIRO DO SUL	Serum	32	M	2024-02-29	2024-03-01	21	99.0991	Fever, muscle pain, headache	PQ168431
FUNED_20240528_R10_barcode05|SegL|OROV_AC_04.24_2024|Brazil_Acre|2024-03-01	ACRE	CRUZEIRO DO SUL	Serum	15	F	2024-02-29	2024-03-01	23	98.6717	Headache, muscle pain, joint pain	PQ168430
FUNED_20240528_R10_barcode06|SegL|OROV_AC_10.24_2024|Brazil_Acre|2024-02-26	ACRE	CRUZEIRO DO SUL	Serum	32	F	2024-02-24	2024-02-26	36	98.4805	Fever, muscle pain, headache	PQ168432
FUNED_20240528_R10_barcode07|SegL|OROV_AC_14.24_2024|Brazil_Acre|2024-02-02	ACRE	CRUZEIRO DO SUL	Serum	61	M	2024-01-28	2024-02-02	22	98.5257	Headache, muscle pain, joint pain	PQ168433
FUNED_20240528_R10_barcode08|SegL|OROV_AC_15.24_2024|Brazil_Acre|2024-02-29	ACRE	CRUZEIRO DO SUL	Serum	32	M	2024-02-26	2024-02-29	23	99.0822	Fever, muscle pain, headache	PQ168434
FUNED_20240528_R10_barcode09|SegL|OROV_AC_17.24_2024|Brazil_Acre|2024-02-27	ACRE	RIO BRANCO	Serum	17	F	2024-02-25	2024-02-27	21	99.1756	Headache, muscle pain, joint pain	PQ168435
FUNED_20240528_R10_barcode14|SegL|OROV_SC_02.24_2024|Brazil_SantaCatarina|2024-04-11	SC	BOTUVERA	Serum	25	M	2024-04-10	2024-04-11	25	99.2954	Fever, muscle pain, headache	PQ168436
FUNED_20240528_R10_barcode15|SegL|OROV_SC_03.24_2024|Brazil_SantaCatarina|2024-04-12	SC	BOTUVERA	Serum	18	F	2024-04-11	2024-04-12	27	98.6038	Headache, muscle pain, joint pain	PQ168437
FUNED_20240528_R10_barcode16|SegL|OROV_SC_04.24_2024|Brazil_SantaCatarina|2024-04-17	SC	BOTUVERA	Serum	40	F	2024-04-16	2024-04-17	28	99.0936	Fever, muscle pain, headache	PQ168438
FUNED_20240528_R10_barcode21|SegL|OROV_MG_101672.24_2024|Brazil_MinasGerais|2024-04-15	MG	MARLIERIA	Serum	24	M	2024-04-13	2024-04-15	35	98.4521	Headache, muscle pain, joint pain	PQ168439
FUNED_20240528_R10_barcode22|SegL|OROV_MG_103270.24_2024|Brazil_MinasGerais|2024-04-18	MG	IPATINGA	Serum	71	F	2024-04-15	2024-04-18	23	98.4739	Fever, muscle pain, headache	PQ168440
FUNED_20240528_R10_barcode23|SegL|OROV_MG_103278.24_2024|Brazil_MinasGerais|2024-04-19	MG	IPATINGA	Serum	70	F	2024-04-16	2024-04-19	34	99.2048	Fever, muscle pain, headache	PQ168441
FUNED_20240528_R10_barcode24|SegL|OROV_MG_103548.24_2024|Brazil_MinasGerais|2024-04-16	MG	CONGONHAS	Serum	6	F	2024-04-15	2024-04-16	34	99.3857	Headache, muscle pain, joint pain	PQ168442
FUNED_20240528_R10_barcode25|SegL|OROV_MG_92736.24_2024|Brazil_MinasGerais|2024-04-03	MG	GONZAGA	Serum	17	M	2024-03-31	2024-04-03	24	99.0668	Fever, muscle pain, headache	PQ168443
FUNED20240620_OROV_101602-24-BM_S20|SegL|OROV_101602-24-BM|Brazil_MinasGerais|2024-04-12	MG	CORONEL FABRICIANO	Serum	60	M	2024-04-10	2024-04-12	19.5	98.2325	Headache, muscle pain, joint pain	PQ168444
FUNED20240620_OROV_101603-24-BM_S21|SegL|OROV_101603-24-BM|Brazil_MinasGerais|2024-04-12	MG	CORONEL FABRICIANO	Serum	27	M	2024-04-10	2024-04-12	24.8	98.9346	Fever, muscle pain, headache	PQ168445
FUNED20240620_OROV_101609-24-BM_S22|SegL|OROV_101609-24-BM|Brazil_MinasGerais|2024-04-16	MG	CORONEL FABRICIANO	Serum	46	M	2024-04-13	2024-04-16	28.8	98.5577	Headache, muscle pain, joint pain	PQ168446
FUNED20240620_OROV_101610-24-BM_S23|SegL|OROV_101610-24-BM|Brazil_MinasGerais|2024-04-05	MG	CORONEL FABRICIANO	Serum	65	M	2024-03-31	2024-04-05	29	98.502	Fever, muscle pain, headache	PQ168447
FUNED20240620_OROV_101611-24-BM_S24|SegL|OROV_101611-24-BM|Brazil_MinasGerais|2024-04-15	MG	CORONEL FABRICIANO	Serum	27	F	2024-04-11	2024-04-15	31	98.2069	Headache, muscle pain, joint pain	PQ168448
FUNED20240620_OROV_101613-24-BM_S25|SegL|OROV_101613-24-BM|Brazil_MinasGerais|2024-04-05	MG	CORONEL FABRICIANO	Serum	24	F	2024-04-01	2024-04-05	34.6	98.5531	Headache, muscle pain, joint pain	PQ168449
FUNED20240620_OROV_101614-24-BM_S26|SegL|OROV_101614-24-BM|Brazil_MinasGerais|2024-04-15	MG	CORONEL FABRICIANO	Serum	68	M	2024-04-11	2024-04-15	34	98.5629	Headache, muscle pain, joint pain	PQ168450
FUNED20240620_OROV_101616-24-BM_S27|SegL|OROV_101616-24-BM|Brazil_MinasGerais|2024-04-03	MG	CORONEL FABRICIANO	Serum	16	F	2024-04-01	2024-04-03	22.5	98.4505	Fever, muscle pain, headache	PQ168451
FUNED20240620_OROV_101618-24-BM_S28|SegL|OROV_101618-24-BM|Brazil_MinasGerais|2024-04-03	MG	CORONEL FABRICIANO	Serum	23	F	2024-04-01	2024-04-03	27.7	98.9176	Fever, muscle pain, headache	PQ168452
FUNED20240620_OROV_101619-24-BM_S29|SegL|OROV_101619-24-BM|Brazil_MinasGerais|2024-04-05	MG	CORONEL FABRICIANO	Serum	31	M	2024-04-02	2024-04-05	33.1	98.2337	Headache, muscle pain, joint pain	PQ168453
FUNED20240620_OROV_101620-24-BM_S30|SegL|OROV_101620-24-BM|Brazil_MinasGerais|2024-04-15	MG	CORONEL FABRICIANO	Serum	79	F	2024-04-11	2024-04-15	31.6	98.167	Fever, muscle pain, headache	PQ168454
FUNED20240620_OROV_101622-24-BM_S31|SegL|OROV_101622-24-BM|Brazil_MinasGerais|2024-04-03	MG	CORONEL FABRICIANO	Serum	15	F	2024-03-30	2024-04-03	35.8	98.4588	Headache, muscle pain, joint pain	PQ168455
FUNED20240620_OROV_101624-24-BM_S32|SegL|OROV_101624-24-BM|Brazil_MinasGerais|2024-04-08	MG	CORONEL FABRICIANO	Serum	21	F	2024-04-05	2024-04-08	25.2	98.8796	Fever, muscle pain, headache	PQ168456
FUNED20240620_OROV_101625-24-BM_S33|SegL|OROV_101625-24-BM|Brazil_MinasGerais|2024-04-12	MG	CORONEL FABRICIANO	Serum	20	M	2024-04-10	2024-04-12	24.7	98.1303	Headache, muscle pain, joint pain	PQ168457
FUNED20240620_OROV_101627-24-BM_S34|SegL|OROV_101627-24-BM|Brazil_MinasGerais|2024-04-02	MG	CORONEL FABRICIANO	Serum	58	F	2024-03-30	2024-04-02	28.4	98.6602	Fever, muscle pain, headache	PQ168458
FUNED20240620_OROV_101629-24-BM_S35|SegL|OROV_101629-24-BM|Brazil_MinasGerais|2024-04-12	MG	CORONEL FABRICIANO	Serum	38	M	2024-04-11	2024-04-12	26.4	98.9977	Headache, muscle pain, joint pain	PQ168459
FUNED20240620_OROV_101630-24-BM_S36|SegL|OROV_101630-24-BM|Brazil_MinasGerais|2024-04-05	MG	CORONEL FABRICIANO	Serum	16	M	2024-04-03	2024-04-05	25.7	98.1437	Fever, muscle pain, headache	PQ168460
FUNED20240620_OROV_101632-24-BM_S37|SegL|OROV_101632-24-BM|Brazil_MinasGerais|2024-04-02	MG	CORONEL FABRICIANO	Serum	64	F	2024-03-29	2024-04-02	34.3	98.5167	Headache, muscle pain, joint pain	PQ168461
FUNED20240620_OROV_101635-24-BM_S38|SegL|OROV_101635-24-BM|Brazil_MinasGerais|2024-04-08	MG	CORONEL FABRICIANO	Serum	51	F	2024-04-04	2024-04-08	33	98.8826	Fever, muscle pain, headache	PQ168462
FUNED20240620_OROV_101640-24-BM_S40|SegL|OROV_101640-24-BM|Brazil_MinasGerais|2024-04-04	MG	CORONEL FABRICIANO	Serum	71	F	2024-04-01	2024-04-04	22.9	98.3482	Fever, muscle pain, headache	PQ168463
FUNED20240620_OROV_101641-24-BM_S78|SegL|OROV_101641-24-BM|Brazil_MinasGerais|2024-04-04	MG	CORONEL FABRICIANO	Serum	53	F	2024-03-30	2024-04-04	36	98.1222	Headache, muscle pain, joint pain	PQ168464
FUNED20240620_OROV_101642-24-BM_S41|SegL|OROV_101642-24-BM|Brazil_MinasGerais|2024-04-17	MG	TIMOTEO	Serum	61	F	2024-04-14	2024-04-17	28.8	98.7394	Fever, muscle pain, headache	PQ168465
FUNED20240620_OROV_101644-24-BM_S42|SegL|OROV_101644-24-BM|Brazil_MinasGerais|2024-04-12	MG	CORONEL FABRICIANO	Serum	6	M	2024-04-10	2024-04-12	28.7	98.4427	Headache, muscle pain, joint pain	PQ168466
FUNED20240620_OROV_101649-24-BM_S43|SegL|OROV_101649-24-BM|Brazil_MinasGerais|2024-04-02	MG	CORONEL FABRICIANO	Serum	61	M	2024-04-01	2024-04-02	22.6	98.3628	Fever, muscle pain, headache	PQ168467
FUNED20240620_OROV_101650-24-BM_S44|SegL|OROV_101650-24-BM|Brazil_MinasGerais|2024-04-03	MG	CORONEL FABRICIANO	Serum	35	F	2024-03-30	2024-04-03	33.4	98.5502	Headache, muscle pain, joint pain	PQ168468
FUNED20240620_OROV_101655-24-BM_S79|SegL|OROV_101655-24-BM|Brazil_MinasGerais|2024-04-08	MG	CORONEL FABRICIANO	Serum	52	F	2024-04-04	2024-04-08	35.5	98.4004	Fever, muscle pain, headache	PQ168469
FUNED20240620_OROV_101657-24-BM_S45|SegL|OROV_101657-24-BM|Brazil_MinasGerais|2024-04-03	MG	CORONEL FABRICIANO	Serum	55	M	2024-03-30	2024-04-03	22.7	98.6337	Headache, muscle pain, joint pain	PQ168470
FUNED20240620_OROV_101658-24-BM_S46|SegL|OROV_101658-24-BM|Brazil_MinasGerais|2024-04-16	MG	CORONEL FABRICIANO	Serum	10	F	2024-04-12	2024-04-16	28.6	98.2916	Fever, muscle pain, headache	PQ168471
FUNED20240620_OROV_101659-24-BM_S47|SegL|OROV_101659-24-BM|Brazil_MinasGerais|2024-04-12	MG	CORONEL FABRICIANO	Serum	68	F	2024-04-08	2024-04-12	25.7	98.5971	Headache, muscle pain, joint pain	PQ168472
FUNED20240620_OROV_101665-24-BM_S49|SegL|OROV_101665-24-BM|Brazil_MinasGerais|2024-04-15	MG	JOANESIA	Serum	46	M	2024-04-14	2024-04-15	21.7	98.4067	Fever, muscle pain, headache	PQ168473
FUNED20240620_OROV_101666-24-BM_S80|SegL|OROV_101666-24-BM|Brazil_MinasGerais|2024-04-15	MG	JOANESIA	Serum	43	M	2024-04-12	2024-04-15	30.5	98.5343	Headache, muscle pain, joint pain	PQ168474
FUNED20240620_OROV_101667-24-BM_S50|SegL|OROV_101667-24-BM|Brazil_MinasGerais|2024-04-15	MG	JOANESIA	Serum	39	F	2024-04-13	2024-04-15	21.9	98.4201	Fever, muscle pain, headache	PQ168475
FUNED20240620_OROV_101668-24-BM_S51|SegL|OROV_101668-24-BM|Brazil_MinasGerais|2024-04-15	MG	JOANESIA	Serum	41	F	2024-04-13	2024-04-15	18.7	98.1595	Headache, muscle pain, joint pain	PQ168476
FUNED20240620_OROV_101669-24-BM_S81|SegL|OROV_101669-24-BM|Brazil_MinasGerais|2024-04-15	MG	JOANESIA	Serum	28	M	2024-04-10	2024-04-15	33.1	98.2575	Fever, muscle pain, headache	PQ168477
FUNED20240620_OROV_101671-24-BM_S52|SegL|OROV_101671-24-BM|Brazil_MinasGerais|2024-04-15	MG	JOANESIA	Serum	22	M	2024-04-14	2024-04-15	23.8	98.9965	Headache, muscle pain, joint pain	PQ168478
FUNED20240620_OROV_101820-24-BM_S2|SegL|OROV_101820-24-BM|Brazil_MinasGerais|2024-04-04	MG	TIMOTEO	Serum	37	M	2024-04-04	2024-04-04	20.1	98.444	Fever, muscle pain, headache	PQ168479
FUNED20240620_OROV_101827-24-BM_S3|SegL|OROV_101827-24-BM|Brazil_MinasGerais|2024-04-08	MG	TIMOTEO	Serum	67	M	2024-04-07	2024-04-08	25	98.4613	Headache, muscle pain, joint pain	PQ168480
FUNED20240620_OROV_101837-24-BM_S4|SegL|OROV_101837-24-BM|Brazil_MinasGerais|2024-04-15	MG	TIMOTEO	Serum	25	M	2024-04-11	2024-04-15	25	98.2597	Fever, muscle pain, headache	PQ168481
FUNED20240620_OROV_101843-24-BM_S5|SegL|OROV_101843-24-BM|Brazil_MinasGerais|2024-04-16	MG	TIMOTEO	Serum	66	M	2024-04-12	2024-04-16	30	98.1571	Fever, muscle pain, headache	PQ168482
FUNED20240620_OROV_101845-24-BM_S6|SegL|OROV_101845-24-BM|Brazil_MinasGerais|2024-04-12	MG	TIMOTEO	Serum	41	M	2024-04-11	2024-04-12	20.2	98.128	Headache, muscle pain, joint pain	PQ168483
FUNED20240620_OROV_101849-24-BM_S7|SegL|OROV_101849-24-BM|Brazil_MinasGerais|2024-04-12	MG	TIMOTEO	Serum	26	M	2024-04-10	2024-04-12	26	98.8349	Fever, muscle pain, headache	PQ168484
FUNED20240620_OROV_101852-24-BM_S8|SegL|OROV_101852-24-BM|Brazil_MinasGerais|2024-04-12	MG	TIMOTEO	Serum	36	F	2024-04-10	2024-04-12	29.1	98.1491	Headache, muscle pain, joint pain	PQ168485
FUNED20240620_OROV_101854-24-BM_S9|SegL|OROV_101854-24-BM|Brazil_MinasGerais|2024-04-12	MG	TIMOTEO	Serum	39	M	2024-04-11	2024-04-12	24	98.6564	Fever, muscle pain, headache	PQ168486
FUNED20240620_OROV_101856-24-BM_S10|SegL|OROV_101856-24-BM|Brazil_MinasGerais|2024-04-12	MG	TIMOTEO	Serum	18	F	2024-04-10	2024-04-12	26.4	98.439	Headache, muscle pain, joint pain	PQ168487
FUNED20240620_OROV_101870-24-BM_S11|SegL|OROV_101870-24-BM|Brazil_MinasGerais|2024-04-02	MG	JOANESIA	Serum	28	F	2024-04-01	2024-04-02	23.7	98.8379	Fever, muscle pain, headache	PQ168488
FUNED20240620_OROV_101873-24-BM_S12|SegL|OROV_101873-24-BM|Brazil_MinasGerais|2024-04-03	MG	JOANESIA	Serum	22	M	2024-04-02	2024-04-03	21.9	98.2729	Headache, muscle pain, joint pain	PQ168489
FUNED20240620_OROV_101876-24-BM_S14|SegL|OROV_101876-24-BM|Brazil_MinasGerais|2024-04-02	MG	JOANESIA	Serum	73	M	2024-04-02	2024-04-02	24	98.2118	Fever, muscle pain, headache	PQ168490
FUNED20240620_OROV_101877-24-BM_S15|SegL|OROV_101877-24-BM|Brazil_MinasGerais|2024-04-02	MG	JOANESIA	Serum	16	M	2024-03-31	2024-04-02	24.3	98.2743	Headache, muscle pain, joint pain	PQ168491
FUNED20240620_OROV_101878-24-BM_S16|SegL|OROV_101878-24-BM|Brazil_MinasGerais|2024-04-01	MG	JOANESIA	Serum	13	M	2024-03-31	2024-04-01	20.9	98.8221	Fever, muscle pain, headache	PQ168492
FUNED20240620_OROV_101885-24-BM_S18|SegL|OROV_101885-24-BM|Brazil_MinasGerais|2024-04-03	MG	JOANESIA	Serum	26	M	2024-04-02	2024-04-03	28.6	98.7055	Headache, muscle pain, joint pain	PQ168493
FUNED20240620_OROV_107530-24-BM_S53|SegL|OROV_107530-24-BM|Brazil_MinasGerais|2024-04-05	MG	JOANESIA	Serum	57	F	2024-04-04	2024-04-05	18.9	98.44	Fever, muscle pain, headache	PQ168494
FUNED20240620_OROV_107531-24-BM_S54|SegL|OROV_107531-24-BM|Brazil_MinasGerais|2024-04-04	MG	JOANESIA	Serum	20	M	2024-04-01	2024-04-04	32.3	98.4604	Headache, muscle pain, joint pain	PQ168495
FUNED20240620_OROV_107532-24-BM_S82|SegL|OROV_107532-24-BM|Brazil_MinasGerais|2024-04-08	MG	JOANESIA	Serum	41	M	2024-04-07	2024-04-08	21.8	98.1694	Fever, muscle pain, headache	PQ168496
FUNED20240620_OROV_107534-24-BM_S55|SegL|OROV_107534-24-BM|Brazil_MinasGerais|2024-04-08	MG	JOANESIA	Serum	89	F	2024-04-03	2024-04-08	32.7	98.5127	Headache, muscle pain, joint pain	PQ168497
FUNED20240620_OROV_107536-24-BM_S56|SegL|OROV_107536-24-BM|Brazil_MinasGerais|2024-04-08	MG	JOANESIA	Serum	25	M	2024-04-06	2024-04-08	33.3	98.1887	Fever, muscle pain, headache	PQ168498
FUNED20240620_OROV_107539-24-BM_S57|SegL|OROV_107539-24-BM|Brazil_MinasGerais|2024-04-04	MG	JOANESIA	Serum	31	F	2024-04-04	2024-04-04	23.3	98.2212	Headache, muscle pain, joint pain	PQ168499
FUNED20240620_OROV_107540-24-BM_S58|SegL|OROV_107540-24-BM|Brazil_MinasGerais|2024-04-10	MG	JOANESIA	Serum	5	F	2024-04-08	2024-04-10	29.7	98.2816	Fever, muscle pain, headache	PQ168500
FUNED20240620_OROV_107544-24-BM_S59|SegL|OROV_107544-24-BM|Brazil_MinasGerais|2024-04-09	MG	JOANESIA	Serum	37	M	2024-04-07	2024-04-09	20.1	98.3336	Fever, muscle pain, headache	PQ168501
FUNED20240620_OROV_107545-24-BM_S60|SegL|OROV_107545-24-BM|Brazil_MinasGerais|2024-04-08	MG	JOANESIA	Serum	66	F	2024-04-04	2024-04-08	32.2	98.3243	Headache, muscle pain, joint pain	PQ168502
FUNED20240620_OROV_107546-24-BM_S61|SegL|OROV_107546-24-BM|Brazil_MinasGerais|2024-04-08	MG	JOANESIA	Serum	48	F	2024-04-07	2024-04-08	17.6	98.494	Fever, muscle pain, headache	PQ168503
FUNED20240620_OROV_107549-24-BM_S62|SegL|OROV_107549-24-BM|Brazil_MinasGerais|2024-04-08	MG	JOANESIA	Serum	55	F	2024-04-07	2024-04-08	20.3	98.28	Headache, muscle pain, joint pain	PQ168504
FUNED20240620_OROV_107550-24-BM_S63|SegL|OROV_107550-24-BM|Brazil_MinasGerais|2024-04-09	MG	JOANESIA	Serum	33	F	2024-04-07	2024-04-09	24.1	98.433	Headache, muscle pain, joint pain	PQ168505
FUNED20240620_OROV_107553-24-BM_S64|SegL|OROV_107553-24-BM|Brazil_MinasGerais|2024-04-08	MG	JOANESIA	Serum	66	F	2024-04-04	2024-04-08	19.6	98.5667	Headache, muscle pain, joint pain	PQ168506
FUNED20240620_OROV_107554-24-BM_S65|SegL|OROV_107554-24-BM|Brazil_MinasGerais|2024-04-05	MG	JOANESIA	Serum	40	F	2024-04-03	2024-04-05	21.2	98.897	Fever, muscle pain, headache	PQ168507
FUNED20240620_OROV_107557-24-BM_S66|SegL|OROV_107557-24-BM|Brazil_MinasGerais|2024-04-08	MG	JOANESIA	Serum	46	F	2024-04-06	2024-04-08	19.6	98.64	Headache, muscle pain, joint pain	PQ168509
FUNED20240620_OROV_107558-24-BM_S67|SegL|OROV_107558-24-BM|Brazil_MinasGerais|2024-04-10	MG	JOANESIA	Serum	69	F	2024-04-06	2024-04-10	30	98.6126	Headache, muscle pain, joint pain	PQ168508
FUNED20240620_OROV_107559-24-BM_S68|SegL|OROV_107559-24-BM|Brazil_MinasGerais|2024-04-05	MG	JOANESIA	Serum	16	F	2024-03-31	2024-04-05	32.1	98.5908	Headache, muscle pain, joint pain	PQ168510
FUNED20240620_OROV_107560-24-BM_S69|SegL|OROV_107560-24-BM|Brazil_MinasGerais|2024-04-04	MG	JOANESIA	Serum	13	M	2024-04-03	2024-04-04	21.9	98.3102	Headache, muscle pain, joint pain	PQ168511
FUNED20240620_OROV_120456-24-BM_S70|SegL|OROV_120456-24-BM|Brazil_MinasGerais|2024-05-06	MG	TIMOTEO	Serum	16	M	2024-05-02	2024-05-06	28.3	98.14	Headache, muscle pain, joint pain	PQ168512
FUNED20240620_OROV_120463-24-BM_S71|SegL|OROV_120463-24-BM|Brazil_MinasGerais|2024-05-10	MG	CORONEL FABRICIANO	Serum	37	F	2024-05-08	2024-05-10	30.2	98.534	Headache, muscle pain, joint pain	PQ168513
FUNED20240620_OROV_120464-24-BM_S72|SegL|OROV_120464-24-BM|Brazil_MinasGerais|2024-05-08	MG	TIMOTEO	Serum	49	F	2024-05-05	2024-05-08	33	98.4322	Headache, muscle pain, joint pain	PQ168514
FUNED20240620_OROV_120466-24-BM_S73|SegL|OROV_120466-24-BM|Brazil_MinasGerais|2024-05-02	MG	CORONEL FABRICIANO	Serum	70	M	2024-04-28	2024-05-02	25.9	98.3669	Headache, muscle pain, joint pain	PQ168515
FUNED20240620_OROV_120469-24-BM_S74|SegL|OROV_120469-24-BM|Brazil_MinasGerais|2024-05-07	MG	CORONEL FABRICIANO	Serum	60	F	2024-05-04	2024-05-07	20.1	98.2168	Headache, muscle pain, joint pain	PQ168516
FUNED20240620_OROV_120470-24-BM_S75|SegL|OROV_120470-24-BM|Brazil_MinasGerais|2024-05-07	MG	CORONEL FABRICIANO	Serum	12	F	2024-05-05	2024-05-07	26.8	98.7289	Headache, muscle pain, joint pain	PQ168517
FUNED20240620_OROV_120478-24-BM_S76|SegL|OROV_120478-24-BM|Brazil_MinasGerais|2024-05-10	MG	TIMOTEO	Serum	34	F	2024-05-08	2024-05-10	22.1	98.8054	Headache, muscle pain, joint pain	PQ168518
FUNED20240620_OROV_120483-24-BM_S77|SegL|OROV_120483-24-BM|Brazil_MinasGerais|2024-05-03	MG	TIMOTEO	Serum	40	M	2024-05-02	2024-05-03	20.6	98.1943	Headache, muscle pain, joint pain	PQ168519
LBA20240628_METAOROV_barcode20|SegL|OROV_BA_240433001189_2024|Brazil_Bahia|2024-03-27	Bahia	VALENCA	Serum	24	F	2024-03-22	2024-03-27	16	99.7	Fatal case	PQ149809
LBA20240628_METAOROV_barcode21|SegL|OROV_BA_240702001071_2024|Brazil_Bahia|2024-05-06	Bahia	CAMAMU	Serum	21	F	2024-05-06	2024-05-10	8	99.9	Fatal case	PQ149812

## Sheet: M
ID	Assignment	State	Municipality	Sample type	Age	Sexo	Date onset sypmptoms	Collection date	CT value	Coverage	Symptoms	Accession_Number
LACENBA20240419_293498120|SegM|293498120|Brazil_Bahia|2024-02-28	Oropouche virus - segment M	Bahia	LAJE	Serum	31	F	2024-02-27	2024-02-28	22.8	99.2702	febre, mialgia, cefaleia	PQ168389
LACENBA20240419_293505226|SegM|293505226|Brazil_Bahia|2024-03-01	Oropouche virus - segment M	Bahia	VALENCA	Serum	54	F	2024-02-28	2024-03-01	19.3	96.26	cefaleia, mialgia, artralgia	PQ168390
LACENBA20240419_293505235|SegM|293505235|Brazil_Bahia|2024-03-01	Oropouche virus - segment M	Bahia	VALENCA	Serum	45	F	2024-02-28	2024-03-01	22.2	99.3843	febre, mialgia, cefaleia	PQ168391
LACENBA20240419_293518040|SegM|293518040|Brazil_Bahia|2024-03-06	Oropouche virus - segment M	Bahia	TEOLANDIA	Serum	35	M	2024-03-04	2024-03-06	21.1	96.1003	cefaleia, mialgia, artralgia	PQ168392
LACENBA20240419_293519845|SegM|293519845|Brazil_Bahia|2024-03-06	Oropouche virus - segment M	Bahia	LAJE	Serum	70	M	2024-03-03	2024-03-06	23.6	99.3387	febre, mialgia, cefaleia	PQ168393
LACENBA20240419_293522785|SegM|293522785|Brazil_Bahia|2024-03-07	Oropouche virus - segment M	Bahia	TEOLANDIA	Serum	68	M	2024-03-06	2024-03-07	21.5	88.6887	cefaleia, mialgia, artralgia	PQ168394
LACENBA20240419_293526352|SegM|293526352|Brazil_Bahia|2024-03-08	Oropouche virus - segment M	Bahia	VALENCA	Serum	22	F	2024-03-06	2024-03-08	23.9	98.3352	febre, mialgia, cefaleia	PQ168395
LACENBA20240419_293533641|SegM|293533641|Brazil_Bahia|2024-03-11	Oropouche virus - segment M	Bahia	LAJE	Serum	51	F	2024-03-09	2024-03-11	23.1	99.3387	cefaleia, mialgia, artralgia	PQ168396
LACENBA20240419_293533690|SegM|293533690|Brazil_Bahia|2024-03-11	Oropouche virus - segment M	Bahia	LAJE	Serum	56	M	2024-03-08	2024-03-11	18.9	99.1334	febre, mialgia, cefaleia	PQ168397
LACENBA20240419_293533707|SegM|293533707|Brazil_Bahia|2024-03-11	Oropouche virus - segment M	Bahia	LAJE	Serum	42	M	2024-03-10	2024-03-11	20	99.4755	cefaleia, mialgia, artralgia	PQ168398
LACENBA20240419_293547052|SegM|293547052|Brazil_Bahia|2024-03-14	Oropouche virus - segment M	Bahia	TEOLANDIA	Serum	63	M	2024-03-12	2024-03-14	23.7	99.4755	febre, mialgia, cefaleia	PQ168399
LACENBA20240419_293547081|SegM|293547081|Brazil_Bahia|2024-03-14	Oropouche virus - segment M	Bahia	TEOLANDIA	Serum	59	M	2024-03-12	2024-03-14	21.4	99.2474	cefaleia, mialgia, artralgia	PQ168400
LACENBA20240419_293547121|SegM|293547121|Brazil_Bahia|2024-03-14	Oropouche virus - segment M	Bahia	TEOLANDIA	Serum	23	M	2024-03-12	2024-03-14	22.3	99.4299	febre, mialgia, cefaleia	PQ168401
LACENBA20240419_293548002|SegM|293548002|Brazil_Bahia|2024-03-10	Oropouche virus - segment M	Bahia	VALENCA	Serum	50	F	2024-03-11	2024-03-10	19.3	83.4208	cefaleia, mialgia, artralgia	PQ168402
LACENBA20240419_293548642|SegM|293548642|Brazil_Bahia|2024-03-14	Oropouche virus - segment M	Bahia	MUTUIPE	Serum	40	M	2024-03-13	2024-03-14	22.9	99.4299	febre, mialgia, cefaleia	PQ168403
LACENBA20240419_293560184|SegM|293560184|Brazil_Bahia|2024-03-17	Oropouche virus - segment M	Bahia	TEOLANDIA	Serum	31	M	2024-03-15	2024-03-17	21.9	95.7583	cefaleia, mialgia, artralgia	PQ168404
LACENBA20240419_293560307|SegM|293560307|Brazil_Bahia|2024-03-18	Oropouche virus - segment M	Bahia	TEOLANDIA	Serum	22	F	2024-03-16	2024-03-18	24.4	98.9738	febre, mialgia, cefaleia	PQ168405
LACENBA20240419_293560344|SegM|293560344|Brazil_Bahia|2024-03-18	Oropouche virus - segment M	Bahia	TAPEROA	Serum	44	M	2024-03-11	2024-03-18	22.9	98.7001	cefaleia, mialgia, artralgia	PQ168406
LACENBA20240419_293560388|SegM|293560388|Brazil_Bahia|2024-03-18	Oropouche virus - segment M	Bahia	TEOLANDIA	Serum	55	M	2024-03-15	2024-03-18	26.2	97.9019	febre, mialgia, cefaleia	PQ168407
LACENBA20240419_293560411|SegM|293560411|Brazil_Bahia|2024-03-18	Oropouche virus - segment M	Bahia	TEOLANDIA	Serum	61	F	2024-03-16	2024-03-18	22.7	99.3158	cefaleia, mialgia, artralgia	PQ168408
LACENBA20240419_293565817|SegM|293565817|Brazil_Bahia|2024-03-20	Oropouche virus - segment M	Bahia	TEOLANDIA	Serum	21	F	2024-03-19	2024-03-20	20.2	99.5211	febre, mialgia, cefaleia	PQ168409
LACENBA20240419_293566066|SegM|293566066|Brazil_Bahia|2024-03-18	Oropouche virus - segment M	Bahia	TEOLANDIA	Serum	29	M	2024-03-20	2024-03-18	20.6	99.4983	cefaleia, mialgia, artralgia	PQ168411
LACENBA20240419_293566149|SegM|293566149|Brazil_Bahia|2024-03-19	Oropouche virus - segment M	Bahia	TEOLANDIA	Serum	69	M	2024-03-16	2024-03-19	23.1	98.1072	febre, mialgia, cefaleia	PQ168410
LACENBA20240419_293566164|SegM|293566164|Brazil_Bahia|2024-03-19	Oropouche virus - segment M	Bahia	TEOLANDIA	Serum	56	F	2024-03-17	2024-03-19	26.5	96.146	cefaleia, mialgia, artralgia	PQ168412
LACENBA20240419_293566193|SegM|293566193|Brazil_Bahia|2024-03-20	Oropouche virus - segment M	Bahia	MUTUIPE	Serum	38	M	2024-03-10	2024-03-20	22.9	99.4755	febre, mialgia, cefaleia	PQ168413
LACENBA20240419_293566221|SegM|293566221|Brazil_Bahia|2024-03-19	Oropouche virus - segment M	Bahia	TEOLANDIA	Serum	9	F	2024-03-18	2024-03-19	24.7	97.5143	cefaleia, mialgia, artralgia	PQ168414
LACENBA20240419_293566265|SegM|293566265|Brazil_Bahia|2024-03-20	Oropouche virus - segment M	Bahia	TEOLANDIA	Serum	26	F	2024-03-20	2024-03-20	19.7	99.2474	febre, mialgia, cefaleia	PQ168415
LACENBA20240419_293566272|SegM|293566272|Brazil_Bahia|2024-03-20	Oropouche virus - segment M	Bahia	TEOLANDIA	Serum	69	M	2024-03-19	2024-03-20	19.3	99.4755	cefaleia, mialgia, artralgia	PQ168416
LACENBA20240419_293604448|SegM|293604448|Brazil_Bahia|2024-04-03	Oropouche virus - segment M	Bahia	SALVADOR	Serum	42	F	2023-04-01	2024-04-03	25.3	99.3843	febre, mialgia, cefaleia	PQ168417
LACENBA20240419_293622240|SegM|293622240|Brazil_Bahia|2024-04-09	Oropouche virus - segment M	Bahia	LAJE	Serum	40	F	2024-04-06	2024-04-09	30	52.2235	cefaleia, mialgia, artralgia	PQ168418
LACENBA20240419_293622352|SegM|293622352|Brazil_Bahia|2024-04-09	Oropouche virus - segment M	Bahia	LAJE	Serum	1	M	2024-04-08	2024-04-09	22	98.2896	febre, mialgia, cefaleia	PQ168419
LACENBA20240419_293626494|SegM|293626494|Brazil_Bahia|2024-04-10	Oropouche virus - segment M	Bahia	LAJE	Serum	22	M	2024-04-04	2024-04-10	22	95.7127	febre, mialgia, cefaleia	PQ168420
LACENMT_OROV_20240516_barcode26|SegM|OROV_MT_12-2024|Brazil_MatoGrosso|2024-04-16	Oropouche virus - segment M	Mato Grosso	ROSARIO OESTE	Serum	55	F	2024-04-13	2024-04-16	26	99.6989	cefaleia, mialgia, artralgia	PQ168421
LACENMT_OROV_20240516_barcode27|SegM|OROV_MT_13-2024|Brazil_MatoGrosso|2024-04-17	Oropouche virus - segment M	Mato Grosso	ROSARIO OESTE	Serum	22	F	2024-04-15	2024-04-17	23	99.7295	mialgia,artralgia, febre	PQ168422
LACENMT_OROV_20240516_barcode28|SegM|OROV_MT_18-2024|Brazil_MatoGrosso|2024-04-23	Oropouche virus - segment M	Mato Grosso	ROSARIO OESTE	Serum	16	F	2024-04-21	2024-04-23	22	99.5726	cefaleia, mialgia, artralgia	PQ168423
LACENMT_OROV_20240516_barcode29|SegM|OROV_MT_23-2024|Brazil_MatoGrosso|2024-04-24	Oropouche virus - segment M	Mato Grosso	ROSARIO OESTE	Serum	16	M	2024-04-22	2024-04-24	22	99.6987	cefaleia, mialgia, artralgia	PQ168424
LACENMT_OROV_20240516_barcode30|SegM|OROV_MT_24-2024|Brazil_MatoGrosso|2024-04-24	Oropouche virus - segment M	Mato Grosso	ROSARIO OESTE	Serum	45	F	2024-04-22	2024-04-24	22	99.6732	cefaleia, mialgia, dores musculares	PQ168425
LACENMT_OROV_20240516_barcode31|SegM|OROV_MT_26-2024|Brazil_MatoGrosso|2024-04-25	Oropouche virus - segment M	Mato Grosso	ROSARIO OESTE	Serum	38	F	2024-04-23	2024-04-25	20	99.9143	cefaleia, mialgia, artralgia	PQ168426
LACENMT_OROV_20240516_barcode32|SegM|OROV_MT_27-2024|Brazil_MatoGrosso|2024-04-25	Oropouche virus - segment M	Mato Grosso	ROSARIO OESTE	Serum	44	M	2024-04-21	2024-04-25	20	99.8618	febre, mialgia, cefaleia	PQ168427
LACENMT_OROV_20240516_barcode33|SegM|OROV_MT_28-2024|Brazil_MatoGrosso|2024-04-24	Oropouche virus - segment M	Mato Grosso	ROSARIO OESTE	Serum	16	F	2024-04-25	2024-04-24	25	99.7102	cefaleia, mialgia, artralgia	PQ168428
LACENMT_OROV_20240516_barcode34|SegM|OROV_MT_31-2024|Brazil_MatoGrosso|2024-04-25	Oropouche virus - segment M	Mato Grosso	CAMPO VERDE	Serum	76	M	2024-04-20	2024-04-25	15	99.7832	Fatal case	PQ168429
FUNED_20240528_R10_barcode04|SegM|OROV_AC_03.24_2024|Brazil_Acre|2024-03-01	Oropouche virus - segment M	ACRE	CRUZEIRO DO SUL	Serum	32	M	2024-02-29	2024-03-01	21	99.8632	febre, mialgia, cefaleia	PQ168300
FUNED_20240528_R10_barcode05|SegM|OROV_AC_04.24_2024|Brazil_Acre|2024-03-01	Oropouche virus - segment M	ACRE	CRUZEIRO DO SUL	Serum	15	F	2024-02-29	2024-03-01	23	99.7719	cefaleia, mialgia, artralgia	PQ168299
FUNED_20240528_R10_barcode06|SegM|OROV_AC_10.24_2024|Brazil_Acre|2024-02-26	Oropouche virus - segment M	ACRE	CRUZEIRO DO SUL	Serum	32	F	2024-02-24	2024-02-26	36	99.5755	febre, mialgia, cefaleia	PQ168301
FUNED_20240528_R10_barcode07|SegM|OROV_AC_14.24_2024|Brazil_Acre|2024-02-02	Oropouche virus - segment M	ACRE	CRUZEIRO DO SUL	Serum	61	M	2024-01-28	2024-02-02	22	99.9316	cefaleia, mialgia, artralgia	PQ168302
FUNED_20240528_R10_barcode08|SegM|OROV_AC_15.24_2024|Brazil_Acre|2024-02-29	Oropouche virus - segment M	ACRE	CRUZEIRO DO SUL	Serum	32	M	2024-02-26	2024-02-29	23	99.7686	febre, mialgia, cefaleia	PQ168303
FUNED_20240528_R10_barcode09|SegM|OROV_AC_17.24_2024|Brazil_Acre|2024-02-27	Oropouche virus - segment M	ACRE	RIO BRANCO	Serum	17	F	2024-02-25	2024-02-27	21	99.8107	cefaleia, mialgia, artralgia	PQ168304
FUNED_20240528_R10_barcode14|SegM|OROV_SC_02.24_2024|Brazil_SantaCatarina|2024-04-11	Oropouche virus - segment M	SC	BOTUVERA	Serum	25	M	2024-04-10	2024-04-11	25	99.9019	febre, mialgia, cefaleia	PQ168305
FUNED_20240528_R10_barcode15|SegM|OROV_SC_03.24_2024|Brazil_SantaCatarina|2024-04-12	Oropouche virus - segment M	SC	BOTUVERA	Serum	18	F	2024-04-11	2024-04-12	27	99.7511	cefaleia, mialgia, artralgia	PQ168306
FUNED_20240528_R10_barcode16|SegM|OROV_SC_04.24_2024|Brazil_SantaCatarina|2024-04-17	Oropouche virus - segment M	SC	BOTUVERA	Serum	40	F	2024-04-16	2024-04-17	28	99.8273	febre, mialgia, cefaleia	PQ168307
FUNED_20240528_R10_barcode21|SegM|OROV_MG_101672.24_2024|Brazil_MinasGerais|2024-04-15	Oropouche virus - segment M	MG	MARLIERIA	Serum	24	M	2024-04-13	2024-04-15	35	99.9416	cefaleia, mialgia, artralgia	PQ168308
FUNED_20240528_R10_barcode22|SegM|OROV_MG_103270.24_2024|Brazil_MinasGerais|2024-04-18	Oropouche virus - segment M	MG	IPATINGA	Serum	71	F	2024-04-15	2024-04-18	23	99.9362	febre, mialgia, cefaleia	PQ168309
FUNED_20240528_R10_barcode23|SegM|OROV_MG_103278.24_2024|Brazil_MinasGerais|2024-04-19	Oropouche virus - segment M	MG	IPATINGA	Serum	70	F	2024-04-16	2024-04-19	34	99.6682	febre, mialgia, cefaleia	PQ168310
FUNED_20240528_R10_barcode24|SegM|OROV_MG_103548.24_2024|Brazil_MinasGerais|2024-04-16	Oropouche virus - segment M	MG	CONGONHAS	Serum	6	F	2024-04-15	2024-04-16	34	99.8973	cefaleia, mialgia, artralgia	PQ168311
FUNED_20240528_R10_barcode25|SegM|OROV_MG_92736.24_2024|Brazil_MinasGerais|2024-04-03	Oropouche virus - segment M	MG	GONZAGA	Serum	17	M	2024-03-31	2024-04-03	24	99.8563	febre, mialgia, cefaleia	PQ168312
FUNED20240620_OROV_101602-24-BM_S20|SegM|OROV_101602-24-BM|Brazil_MinasGerais|2024-04-12	Oropouche virus - segment M	MG	CORONEL FABRICIANO	Serum	60	M	2024-04-10	2024-04-12	19.5	99.6123	cefaleia, mialgia, artralgia	PQ168313
FUNED20240620_OROV_101603-24-BM_S21|SegM|OROV_101603-24-BM|Brazil_MinasGerais|2024-04-12	Oropouche virus - segment M	MG	CORONEL FABRICIANO	Serum	27	M	2024-04-10	2024-04-12	24.8	99.4253	febre, mialgia, cefaleia	PQ168314
FUNED20240620_OROV_101609-24-BM_S22|SegM|OROV_101609-24-BM|Brazil_MinasGerais|2024-04-16	Oropouche virus - segment M	MG	CORONEL FABRICIANO	Serum	46	M	2024-04-13	2024-04-16	28.8	98.4002	cefaleia, mialgia, artralgia	PQ168315
FUNED20240620_OROV_101610-24-BM_S23|SegM|OROV_101610-24-BM|Brazil_MinasGerais|2024-04-05	Oropouche virus - segment M	MG	CORONEL FABRICIANO	Serum	65	M	2024-03-31	2024-04-05	29	98.6933	febre, mialgia, cefaleia	PQ168316
FUNED20240620_OROV_101611-24-BM_S24|SegM|OROV_101611-24-BM|Brazil_MinasGerais|2024-04-15	Oropouche virus - segment M	MG	CORONEL FABRICIANO	Serum	27	F	2024-04-11	2024-04-15	31	99.4538	cefaleia, mialgia, artralgia	PQ168317
FUNED20240620_OROV_101613-24-BM_S25|SegM|OROV_101613-24-BM|Brazil_MinasGerais|2024-04-05	Oropouche virus - segment M	MG	CORONEL FABRICIANO	Serum	24	F	2024-04-01	2024-04-05	34.6	99.5359	cefaleia, mialgia, artralgia	PQ168318
FUNED20240620_OROV_101614-24-BM_S26|SegM|OROV_101614-24-BM|Brazil_MinasGerais|2024-04-15	Oropouche virus - segment M	MG	CORONEL FABRICIANO	Serum	68	M	2024-04-11	2024-04-15	34	99.0194	cefaleia, mialgia, artralgia	PQ168319
FUNED20240620_OROV_101616-24-BM_S27|SegM|OROV_101616-24-BM|Brazil_MinasGerais|2024-04-03	Oropouche virus - segment M	MG	CORONEL FABRICIANO	Serum	16	F	2024-04-01	2024-04-03	22.5	99.5895	febre, mialgia, cefaleia	PQ168320
FUNED20240620_OROV_101618-24-BM_S28|SegM|OROV_101618-24-BM|Brazil_MinasGerais|2024-04-03	Oropouche virus - segment M	MG	CORONEL FABRICIANO	Serum	23	F	2024-04-01	2024-04-03	27.7	98.6705	febre, mialgia, cefaleia	PQ168321
FUNED20240620_OROV_101619-24-BM_S29|SegM|OROV_101619-24-BM|Brazil_MinasGerais|2024-04-05	Oropouche virus - segment M	MG	CORONEL FABRICIANO	Serum	31	M	2024-04-02	2024-04-05	33.1	99.1539	cefaleia, mialgia, artralgia	PQ168322
FUNED20240620_OROV_101620-24-BM_S30|SegM|OROV_101620-24-BM|Brazil_MinasGerais|2024-04-15	Oropouche virus - segment M	MG	CORONEL FABRICIANO	Serum	79	F	2024-04-11	2024-04-15	31.6	98.9704	febre, mialgia, cefaleia	PQ168323
FUNED20240620_OROV_101622-24-BM_S31|SegM|OROV_101622-24-BM|Brazil_MinasGerais|2024-04-03	Oropouche virus - segment M	MG	CORONEL FABRICIANO	Serum	15	F	2024-03-30	2024-04-03	35.8	98.9669	cefaleia, mialgia, artralgia	PQ168324
FUNED20240620_OROV_101624-24-BM_S32|SegM|OROV_101624-24-BM|Brazil_MinasGerais|2024-04-08	Oropouche virus - segment M	MG	CORONEL FABRICIANO	Serum	21	F	2024-04-05	2024-04-08	25.2	98.6249	febre, mialgia, cefaleia	PQ168325
FUNED20240620_OROV_101625-24-BM_S33|SegM|OROV_101625-24-BM|Brazil_MinasGerais|2024-04-12	Oropouche virus - segment M	MG	CORONEL FABRICIANO	Serum	20	M	2024-04-10	2024-04-12	24.7	99.5895	cefaleia, mialgia, artralgia	PQ168326
FUNED20240620_OROV_101627-24-BM_S34|SegM|OROV_101627-24-BM|Brazil_MinasGerais|2024-04-02	Oropouche virus - segment M	MG	CORONEL FABRICIANO	Serum	58	F	2024-03-30	2024-04-02	28.4	98.5359	febre, mialgia, cefaleia	PQ168327
FUNED20240620_OROV_101629-24-BM_S35|SegM|OROV_101629-24-BM|Brazil_MinasGerais|2024-04-12	Oropouche virus - segment M	MG	CORONEL FABRICIANO	Serum	38	M	2024-04-11	2024-04-12	26.4	99.5359	cefaleia, mialgia, artralgia	PQ168328
FUNED20240620_OROV_101630-24-BM_S36|SegM|OROV_101630-24-BM|Brazil_MinasGerais|2024-04-05	Oropouche virus - segment M	MG	CORONEL FABRICIANO	Serum	16	M	2024-04-03	2024-04-05	25.7	98.6477	febre, mialgia, cefaleia	PQ168329
FUNED20240620_OROV_101632-24-BM_S37|SegM|OROV_101632-24-BM|Brazil_MinasGerais|2024-04-02	Oropouche virus - segment M	MG	CORONEL FABRICIANO	Serum	64	F	2024-03-29	2024-04-02	34.3	98.7161	cefaleia, mialgia, artralgia	PQ168330
FUNED20240620_OROV_101635-24-BM_S38|SegM|OROV_101635-24-BM|Brazil_MinasGerais|2024-04-08	Oropouche virus - segment M	MG	CORONEL FABRICIANO	Serum	51	F	2024-04-04	2024-04-08	33	98.8221	febre, mialgia, cefaleia	PQ168331
FUNED20240620_OROV_101640-24-BM_S40|SegM|OROV_101640-24-BM|Brazil_MinasGerais|2024-04-04	Oropouche virus - segment M	MG	CORONEL FABRICIANO	Serum	71	F	2024-04-01	2024-04-04	22.9	98.6477	febre, mialgia, cefaleia	PQ168332
FUNED20240620_OROV_101641-24-BM_S78|SegM|OROV_101641-24-BM|Brazil_MinasGerais|2024-04-04	Oropouche virus - segment M	MG	CORONEL FABRICIANO	Serum	53	F	2024-03-30	2024-04-04	36	98.6477	cefaleia, mialgia, artralgia	PQ168333
FUNED20240620_OROV_101642-24-BM_S41|SegM|OROV_101642-24-BM|Brazil_MinasGerais|2024-04-17	Oropouche virus - segment M	MG	TIMOTEO	Serum	61	F	2024-04-14	2024-04-17	28.8	99.3763	febre, mialgia, cefaleia	PQ168334
FUNED20240620_OROV_101644-24-BM_S42|SegM|OROV_101644-24-BM|Brazil_MinasGerais|2024-04-12	Oropouche virus - segment M	MG	CORONEL FABRICIANO	Serum	6	M	2024-04-10	2024-04-12	28.7	99.0194	cefaleia, mialgia, artralgia	PQ168335
FUNED20240620_OROV_101649-24-BM_S43|SegM|OROV_101649-24-BM|Brazil_MinasGerais|2024-04-02	Oropouche virus - segment M	MG	CORONEL FABRICIANO	Serum	61	M	2024-04-01	2024-04-02	22.6	98.9669	febre, mialgia, cefaleia	PQ168336
FUNED20240620_OROV_101650-24-BM_S44|SegM|OROV_101650-24-BM|Brazil_MinasGerais|2024-04-03	Oropouche virus - segment M	MG	CORONEL FABRICIANO	Serum	35	F	2024-03-30	2024-04-03	33.4	99.5587	cefaleia, mialgia, artralgia	PQ168337
FUNED20240620_OROV_101655-24-BM_S79|SegM|OROV_101655-24-BM|Brazil_MinasGerais|2024-04-08	Oropouche virus - segment M	MG	CORONEL FABRICIANO	Serum	52	F	2024-04-04	2024-04-08	35.5	98.7161	febre, mialgia, cefaleia	PQ168338
FUNED20240620_OROV_101657-24-BM_S45|SegM|OROV_101657-24-BM|Brazil_MinasGerais|2024-04-03	Oropouche virus - segment M	MG	CORONEL FABRICIANO	Serum	55	M	2024-03-30	2024-04-03	22.7	98.9019	cefaleia, mialgia, artralgia	PQ168339
FUNED20240620_OROV_101658-24-BM_S46|SegM|OROV_101658-24-BM|Brazil_MinasGerais|2024-04-16	Oropouche virus - segment M	MG	CORONEL FABRICIANO	Serum	10	F	2024-04-12	2024-04-16	28.6	99.5587	febre, mialgia, cefaleia	PQ168340
FUNED20240620_OROV_101659-24-BM_S47|SegM|OROV_101659-24-BM|Brazil_MinasGerais|2024-04-12	Oropouche virus - segment M	MG	CORONEL FABRICIANO	Serum	68	F	2024-04-08	2024-04-12	25.7	99.4778	cefaleia, mialgia, artralgia	PQ168341
FUNED20240620_OROV_101665-24-BM_S49|SegM|OROV_101665-24-BM|Brazil_MinasGerais|2024-04-15	Oropouche virus - segment M	MG	JOANESIA	Serum	46	M	2024-04-14	2024-04-15	21.7	98.6477	febre, mialgia, cefaleia	PQ168342
FUNED20240620_OROV_101666-24-BM_S80|SegM|OROV_101666-24-BM|Brazil_MinasGerais|2024-04-15	Oropouche virus - segment M	MG	JOANESIA	Serum	43	M	2024-04-12	2024-04-15	30.5	99.4675	cefaleia, mialgia, artralgia	PQ168343
FUNED20240620_OROV_101667-24-BM_S50|SegM|OROV_101667-24-BM|Brazil_MinasGerais|2024-04-15	Oropouche virus - segment M	MG	JOANESIA	Serum	39	F	2024-04-13	2024-04-15	21.9	98.6477	febre, mialgia, cefaleia	PQ168344
FUNED20240620_OROV_101668-24-BM_S51|SegM|OROV_101668-24-BM|Brazil_MinasGerais|2024-04-15	Oropouche virus - segment M	MG	JOANESIA	Serum	41	F	2024-04-13	2024-04-15	18.7	99.5895	cefaleia, mialgia, artralgia	PQ168345
FUNED20240620_OROV_101669-24-BM_S81|SegM|OROV_101669-24-BM|Brazil_MinasGerais|2024-04-15	Oropouche virus - segment M	MG	JOANESIA	Serum	28	M	2024-04-10	2024-04-15	33.1	98.6477	febre, mialgia, cefaleia	PQ168346
FUNED20240620_OROV_101671-24-BM_S52|SegM|OROV_101671-24-BM|Brazil_MinasGerais|2024-04-15	Oropouche virus - segment M	MG	JOANESIA	Serum	22	M	2024-04-14	2024-04-15	23.8	99.5131	cefaleia, mialgia, artralgia	PQ168347
FUNED20240620_OROV_101820-24-BM_S2|SegM|OROV_101820-24-BM|Brazil_MinasGerais|2024-04-04	Oropouche virus - segment M	MG	TIMOTEO	Serum	37	M	2024-04-04	2024-04-04	20.1	98.5416	febre, mialgia, cefaleia	PQ168348
FUNED20240620_OROV_101827-24-BM_S3|SegM|OROV_101827-24-BM|Brazil_MinasGerais|2024-04-08	Oropouche virus - segment M	MG	TIMOTEO	Serum	67	M	2024-04-07	2024-04-08	25	98.7332	cefaleia, mialgia, artralgia	PQ168349
FUNED20240620_OROV_101837-24-BM_S4|SegM|OROV_101837-24-BM|Brazil_MinasGerais|2024-04-15	Oropouche virus - segment M	MG	TIMOTEO	Serum	25	M	2024-04-11	2024-04-15	25	98.6933	febre, mialgia, cefaleia	PQ168350
FUNED20240620_OROV_101843-24-BM_S5|SegM|OROV_101843-24-BM|Brazil_MinasGerais|2024-04-16	Oropouche virus - segment M	MG	TIMOTEO	Serum	66	M	2024-04-12	2024-04-16	30	99.1342	febre, mialgia, cefaleia	PQ168351
FUNED20240620_OROV_101845-24-BM_S6|SegM|OROV_101845-24-BM|Brazil_MinasGerais|2024-04-12	Oropouche virus - segment M	MG	TIMOTEO	Serum	41	M	2024-04-11	2024-04-12	20.2	98.6249	cefaleia, mialgia, artralgia	PQ168352
FUNED20240620_OROV_101849-24-BM_S7|SegM|OROV_101849-24-BM|Brazil_MinasGerais|2024-04-12	Oropouche virus - segment M	MG	TIMOTEO	Serum	26	M	2024-04-10	2024-04-12	26	98.6477	febre, mialgia, cefaleia	PQ168353
FUNED20240620_OROV_101852-24-BM_S8|SegM|OROV_101852-24-BM|Brazil_MinasGerais|2024-04-12	Oropouche virus - segment M	MG	TIMOTEO	Serum	36	F	2024-04-10	2024-04-12	29.1	99.3763	cefaleia, mialgia, artralgia	PQ168354
FUNED20240620_OROV_101854-24-BM_S9|SegM|OROV_101854-24-BM|Brazil_MinasGerais|2024-04-12	Oropouche virus - segment M	MG	TIMOTEO	Serum	39	M	2024-04-11	2024-04-12	24	99.0217	febre, mialgia, cefaleia	PQ168355
FUNED20240620_OROV_101856-24-BM_S10|SegM|OROV_101856-24-BM|Brazil_MinasGerais|2024-04-12	Oropouche virus - segment M	MG	TIMOTEO	Serum	18	F	2024-04-10	2024-04-12	26.4	98.6021	cefaleia, mialgia, artralgia	PQ168356
FUNED20240620_OROV_101870-24-BM_S11|SegM|OROV_101870-24-BM|Brazil_MinasGerais|2024-04-02	Oropouche virus - segment M	MG	JOANESIA	Serum	28	F	2024-04-01	2024-04-02	23.7	98.3501	febre, mialgia, cefaleia	PQ168357
FUNED20240620_OROV_101873-24-BM_S12|SegM|OROV_101873-24-BM|Brazil_MinasGerais|2024-04-03	Oropouche virus - segment M	MG	JOANESIA	Serum	22	M	2024-04-02	2024-04-03	21.9	98.6226	cefaleia, mialgia, artralgia	PQ168358
FUNED20240620_OROV_101876-24-BM_S14|SegM|OROV_101876-24-BM|Brazil_MinasGerais|2024-04-02	Oropouche virus - segment M	MG	JOANESIA	Serum	73	M	2024-04-02	2024-04-02	24	98.7138	febre, mialgia, cefaleia	PQ168359
FUNED20240620_OROV_101877-24-BM_S15|SegM|OROV_101877-24-BM|Brazil_MinasGerais|2024-04-02	Oropouche virus - segment M	MG	JOANESIA	Serum	16	M	2024-03-31	2024-04-02	24.3	98.6351	cefaleia, mialgia, artralgia	PQ168360
FUNED20240620_OROV_101878-24-BM_S16|SegM|OROV_101878-24-BM|Brazil_MinasGerais|2024-04-01	Oropouche virus - segment M	MG	JOANESIA	Serum	13	M	2024-03-31	2024-04-01	20.9	98.7001	febre, mialgia, cefaleia	PQ168361
FUNED20240620_OROV_101885-24-BM_S18|SegM|OROV_101885-24-BM|Brazil_MinasGerais|2024-04-03	Oropouche virus - segment M	MG	JOANESIA	Serum	26	M	2024-04-02	2024-04-03	28.6	98.951	cefaleia, mialgia, artralgia	PQ168362
FUNED20240620_OROV_107530-24-BM_S53|SegM|OROV_107530-24-BM|Brazil_MinasGerais|2024-04-05	Oropouche virus - segment M	MG	JOANESIA	Serum	57	F	2024-04-04	2024-04-05	18.9	98.6249	febre, mialgia, cefaleia	PQ168363
FUNED20240620_OROV_107531-24-BM_S54|SegM|OROV_107531-24-BM|Brazil_MinasGerais|2024-04-04	Oropouche virus - segment M	MG	JOANESIA	Serum	20	M	2024-04-01	2024-04-04	32.3	98.7161	cefaleia, mialgia, artralgia	PQ168364
FUNED20240620_OROV_107532-24-BM_S82|SegM|OROV_107532-24-BM|Brazil_MinasGerais|2024-04-08	Oropouche virus - segment M	MG	JOANESIA	Serum	41	M	2024-04-07	2024-04-08	21.8	98.6249	febre, mialgia, cefaleia	PQ168365
FUNED20240620_OROV_107534-24-BM_S55|SegM|OROV_107534-24-BM|Brazil_MinasGerais|2024-04-08	Oropouche virus - segment M	MG	JOANESIA	Serum	89	F	2024-04-03	2024-04-08	32.7	98.9669	cefaleia, mialgia, artralgia	PQ168366
FUNED20240620_OROV_107536-24-BM_S56|SegM|OROV_107536-24-BM|Brazil_MinasGerais|2024-04-08	Oropouche virus - segment M	MG	JOANESIA	Serum	25	M	2024-04-06	2024-04-08	33.3	99.1342	febre, mialgia, cefaleia	PQ168367
FUNED20240620_OROV_107539-24-BM_S57|SegM|OROV_107539-24-BM|Brazil_MinasGerais|2024-04-04	Oropouche virus - segment M	MG	JOANESIA	Serum	31	F	2024-04-04	2024-04-04	23.3	98.6249	cefaleia, mialgia, artralgia	PQ168368
FUNED20240620_OROV_107540-24-BM_S58|SegM|OROV_107540-24-BM|Brazil_MinasGerais|2024-04-10	Oropouche virus - segment M	MG	JOANESIA	Serum	5	F	2024-04-08	2024-04-10	29.7	98.8096	febre, mialgia, cefaleia	PQ168369
FUNED20240620_OROV_107544-24-BM_S59|SegM|OROV_107544-24-BM|Brazil_MinasGerais|2024-04-09	Oropouche virus - segment M	MG	JOANESIA	Serum	37	M	2024-04-07	2024-04-09	20.1	98.6545	febre, mialgia, cefaleia	PQ168370
FUNED20240620_OROV_107545-24-BM_S60|SegM|OROV_107545-24-BM|Brazil_MinasGerais|2024-04-08	Oropouche virus - segment M	MG	JOANESIA	Serum	66	F	2024-04-04	2024-04-08	32.2	99.0194	cefaleia, mialgia, artralgia	PQ168371
FUNED20240620_OROV_107546-24-BM_S61|SegM|OROV_107546-24-BM|Brazil_MinasGerais|2024-04-08	Oropouche virus - segment M	MG	JOANESIA	Serum	48	F	2024-04-07	2024-04-08	17.6	98.7161	febre, mialgia, cefaleia	PQ168372
FUNED20240620_OROV_107549-24-BM_S62|SegM|OROV_107549-24-BM|Brazil_MinasGerais|2024-04-08	Oropouche virus - segment M	MG	JOANESIA	Serum	55	F	2024-04-07	2024-04-08	20.3	98.6477	cefaleia, mialgia, artralgia	PQ168373
FUNED20240620_OROV_107550-24-BM_S63|SegM|OROV_107550-24-BM|Brazil_MinasGerais|2024-04-09	Oropouche virus - segment M	MG	JOANESIA	Serum	33	F	2024-04-07	2024-04-09	24.1	98.5131	cefaleia, mialgia, artralgia	PQ168374
FUNED20240620_OROV_107553-24-BM_S64|SegM|OROV_107553-24-BM|Brazil_MinasGerais|2024-04-08	Oropouche virus - segment M	MG	JOANESIA	Serum	66	F	2024-04-04	2024-04-08	19.6	99.1342	cefaleia, mialgia, artralgia	PQ168375
FUNED20240620_OROV_107554-24-BM_S65|SegM|OROV_107554-24-BM|Brazil_MinasGerais|2024-04-05	Oropouche virus - segment M	MG	JOANESIA	Serum	40	F	2024-04-03	2024-04-05	21.2	98.6477	febre, mialgia, cefaleia	PQ168376
FUNED20240620_OROV_107557-24-BM_S66|SegM|OROV_107557-24-BM|Brazil_MinasGerais|2024-04-08	Oropouche virus - segment M	MG	JOANESIA	Serum	46	F	2024-04-06	2024-04-08	19.6	98.5861	cefaleia, mialgia, artralgia	PQ168377
FUNED20240620_OROV_107558-24-BM_S67|SegM|OROV_107558-24-BM|Brazil_MinasGerais|2024-04-10	Oropouche virus - segment M	MG	JOANESIA	Serum	69	F	2024-04-06	2024-04-10	30	99.0194	cefaleia, mialgia, artralgia	PQ168378
FUNED20240620_OROV_107559-24-BM_S68|SegM|OROV_107559-24-BM|Brazil_MinasGerais|2024-04-05	Oropouche virus - segment M	MG	JOANESIA	Serum	16	F	2024-03-31	2024-04-05	32.1	99.1342	cefaleia, mialgia, artralgia	PQ168379
FUNED20240620_OROV_107560-24-BM_S69|SegM|OROV_107560-24-BM|Brazil_MinasGerais|2024-04-04	Oropouche virus - segment M	MG	JOANESIA	Serum	13	M	2024-04-03	2024-04-04	21.9	98.6477	cefaleia, mialgia, artralgia	PQ168380
FUNED20240620_OROV_120456-24-BM_S70|SegM|OROV_120456-24-BM|Brazil_MinasGerais|2024-05-06	Oropouche virus - segment M	MG	TIMOTEO	Serum	16	M	2024-05-02	2024-05-06	28.3	99.4903	cefaleia, mialgia, artralgia	PQ168381
FUNED20240620_OROV_120463-24-BM_S71|SegM|OROV_120463-24-BM|Brazil_MinasGerais|2024-05-10	Oropouche virus - segment M	MG	CORONEL FABRICIANO	Serum	37	F	2024-05-08	2024-05-10	30.2	99.4903	cefaleia, mialgia, artralgia	PQ168382
FUNED20240620_OROV_120464-24-BM_S72|SegM|OROV_120464-24-BM|Brazil_MinasGerais|2024-05-08	Oropouche virus - segment M	MG	TIMOTEO	Serum	49	F	2024-05-05	2024-05-08	33	99.1342	cefaleia, mialgia, artralgia	PQ168383
FUNED20240620_OROV_120466-24-BM_S73|SegM|OROV_120466-24-BM|Brazil_MinasGerais|2024-05-02	Oropouche virus - segment M	MG	CORONEL FABRICIANO	Serum	70	M	2024-04-28	2024-05-02	25.9	98.6397	cefaleia, mialgia, artralgia	PQ168384
FUNED20240620_OROV_120469-24-BM_S74|SegM|OROV_120469-24-BM|Brazil_MinasGerais|2024-05-07	Oropouche virus - segment M	MG	CORONEL FABRICIANO	Serum	60	F	2024-05-04	2024-05-07	20.1	99.1106	cefaleia, mialgia, artralgia	PQ168385
FUNED20240620_OROV_120470-24-BM_S75|SegM|OROV_120470-24-BM|Brazil_MinasGerais|2024-05-07	Oropouche virus - segment M	MG	CORONEL FABRICIANO	Serum	12	F	2024-05-05	2024-05-07	26.8	99.5131	cefaleia, mialgia, artralgia	PQ168386
FUNED20240620_OROV_120478-24-BM_S76|SegM|OROV_120478-24-BM|Brazil_MinasGerais|2024-05-10	Oropouche virus - segment M	MG	TIMOTEO	Serum	34	F	2024-05-08	2024-05-10	22.1	99.1106	cefaleia, mialgia, artralgia	PQ168387
FUNED20240620_OROV_120483-24-BM_S77|SegM|OROV_120483-24-BM|Brazil_MinasGerais|2024-05-03	Oropouche virus - segment M	MG	TIMOTEO	Serum	40	M	2024-05-02	2024-05-03	20.6	98.9213	cefaleia, mialgia, artralgia	PQ168388
LBA20240628_METAOROV_barcode20|SegM|OROV_BA_240433001189_2024|Brazil_Bahia|2024-03-27	Oropouche virus - segment M	Bahia	VALENCA	Serum	24	F	2024-03-22	2024-03-27	16	99.7	Fatal case	PQ149810
LBA20240628_METAOROV_barcode21|SegM|OROV_BA_240702001071_2024|Brazil_Bahia|2024-05-06	Oropouche virus - segment M	Bahia	CAMAMU	Serum	21	F	2024-05-06	2024-05-10	8	99.7	Fatal case	PQ149813

## Sheet: S
ID	Assignment	State	Municipality	Sample type	Age	Sexo	Date onset sypmptoms	Collection date	Ct value	Coverage	Symptoms	Accession_Number
LACENBA20240419_293498120|SegS|293498120|Brazil_Bahia|2024-02-28	Oropouche virus - segment S	Bahia	LAJE	Serum	31	F	2024-02-27	2024-02-28	22.8	94.9602	Fever, Muscle pain, Headache	PQ247804
LACENBA20240419_293505226|SegS|293505226|Brazil_Bahia|2024-03-01	Oropouche virus - segment S	Bahia	VALENCA	Serum	54	F	2024-02-28	2024-03-01	19.3	94.1645	Headache, Muscle pain, Joint pain	PQ247807
LACENBA20240419_293505235|SegS|293505235|Brazil_Bahia|2024-03-01	Oropouche virus - segment S	Bahia	VALENCA	Serum	45	F	2024-02-28	2024-03-01	22.2	98.5411	Fever, Muscle pain, Headache	PQ247808
LACENBA20240419_293518040|SegS|293518040|Brazil_Bahia|2024-03-06	Oropouche virus - segment S	Bahia	TEOLANDIA	Serum	35	M	2024-03-04	2024-03-06	21.1	94.8276	Headache, Muscle pain, Joint pain	PQ247809
LACENBA20240419_293519845|SegS|293519845|Brazil_Bahia|2024-03-06	Oropouche virus - segment S	Bahia	LAJE	Serum	70	M	2024-03-03	2024-03-06	23.6	94.5623	Fever, Muscle pain, Headache	PQ247810
LACENBA20240419_293522785|SegS|293522785|Brazil_Bahia|2024-03-07	Oropouche virus - segment S	Bahia	TEOLANDIA	Serum	68	M	2024-03-06	2024-03-07	21.5	95.0928	Headache, Muscle pain, Joint pain	PQ247811
LACENBA20240419_293526352|SegS|293526352|Brazil_Bahia|2024-03-08	Oropouche virus - segment S	Bahia	VALENCA	Serum	22	F	2024-03-06	2024-03-08	23.9	93.8992	Fever, Muscle pain, Headache	PQ247812
LACENBA20240419_293533641|SegS|293533641|Brazil_Bahia|2024-03-11	Oropouche virus - segment S	Bahia	LAJE	Serum	51	F	2024-03-09	2024-03-11	23.1	94.6897	Headache, Muscle pain, Joint pain	PQ247814
LACENBA20240419_293533690|SegS|293533690|Brazil_Bahia|2024-03-11	Oropouche virus - segment S	Bahia	LAJE	Serum	56	M	2024-03-08	2024-03-11	18.9	94.2971	Fever, Muscle pain, Headache	PQ247815
LACENBA20240419_293533707|SegS|293533707|Brazil_Bahia|2024-03-11	Oropouche virus - segment S	Bahia	LAJE	Serum	42	M	2024-03-10	2024-03-11	20	95.7878	Headache, Muscle pain, Joint pain	PQ247813
LACENBA20240419_293547052|SegS|293547052|Brazil_Bahia|2024-03-14	Oropouche virus - segment S	Bahia	TEOLANDIA	Serum	63	M	2024-03-12	2024-03-14	23.7	94.2971	Fever, Muscle pain, Headache	PQ247817
LACENBA20240419_293547081|SegS|293547081|Brazil_Bahia|2024-03-14	Oropouche virus - segment S	Bahia	TEOLANDIA	Serum	59	M	2024-03-12	2024-03-14	21.4	92.4403	Headache, Muscle pain, Joint pain	PQ247816
LACENBA20240419_293547121|SegS|293547121|Brazil_Bahia|2024-03-14	Oropouche virus - segment S	Bahia	TEOLANDIA	Serum	23	M	2024-03-12	2024-03-14	22.3	96.1538	Fever, Muscle pain, Headache	PQ247819
LACENBA20240419_293548002|SegS|293548002|Brazil_Bahia|2024-03-10	Oropouche virus - segment S	Bahia	VALENCA	Serum	50	F	2024-03-11	2024-03-10	19.3	93.7666	Headache, Muscle pain, Joint pain	PQ247818
LACENBA20240419_293548642|SegS|293548642|Brazil_Bahia|2024-03-14	Oropouche virus - segment S	Bahia	MUTUIPE	Serum	40	M	2024-03-13	2024-03-14	22.9	95.9151	Fever, Muscle pain, Headache	PQ247820
LACENBA20240419_293560184|SegS|293560184|Brazil_Bahia|2024-03-17	Oropouche virus - segment S	Bahia	TEOLANDIA	Serum	31	M	2024-03-15	2024-03-17	21.9	92.7056	Headache, Muscle pain, Joint pain	PQ247821
LACENBA20240419_293560307|SegS|293560307|Brazil_Bahia|2024-03-18	Oropouche virus - segment S	Bahia	TEOLANDIA	Serum	22	F	2024-03-16	2024-03-18	24.4	93.1034	Fever, Muscle pain, Headache	PQ247822
LACENBA20240419_293560344|SegS|293560344|Brazil_Bahia|2024-03-18	Oropouche virus - segment S	Bahia	TAPEROA	Serum	44	M	2024-03-11	2024-03-18	22.9	91.6976	Headache, Muscle pain, Joint pain	PQ247823
LACENBA20240419_293560388|SegS|293560388|Brazil_Bahia|2024-03-18	Oropouche virus - segment S	Bahia	TEOLANDIA	Serum	55	M	2024-03-15	2024-03-18	26.2	94.1645	Fever, Muscle pain, Headache	PQ247824
LACENBA20240419_293560411|SegS|293560411|Brazil_Bahia|2024-03-18	Oropouche virus - segment S	Bahia	TEOLANDIA	Serum	61	F	2024-03-16	2024-03-18	22.7	94.2971	Headache, Muscle pain, Joint pain	PQ247825
LACENBA20240419_293565817|SegS|293565817|Brazil_Bahia|2024-03-20	Oropouche virus - segment S	Bahia	TEOLANDIA	Serum	21	F	2024-03-19	2024-03-20	20.2	94.8276	Fever, Muscle pain, Headache	PQ247826
LACENBA20240419_293566066|SegS|293566066|Brazil_Bahia|2024-03-18	Oropouche virus - segment S	Bahia	TEOLANDIA	Serum	29	M	2024-03-20	2024-03-18	20.6	95.3581	Headache, Muscle pain, Joint pain	PQ247827
LACENBA20240419_293566149|SegS|293566149|Brazil_Bahia|2024-03-19	Oropouche virus - segment S	Bahia	TEOLANDIA	Serum	69	M	2024-03-16	2024-03-19	23.1	94.0318	Fever, Muscle pain, Headache	PQ247828
LACENBA20240419_293566164|SegS|293566164|Brazil_Bahia|2024-03-19	Oropouche virus - segment S	Bahia	TEOLANDIA	Serum	56	F	2024-03-17	2024-03-19	26.5	91.4324	Headache, Muscle pain, Joint pain	PQ247829
LACENBA20240419_293566193|SegS|293566193|Brazil_Bahia|2024-03-20	Oropouche virus - segment S	Bahia	MUTUIPE	Serum	38	M	2024-03-10	2024-03-20	22.9	94.9602	Fever, Muscle pain, Headache	PQ247831
LACENBA20240419_293566221|SegS|293566221|Brazil_Bahia|2024-03-19	Oropouche virus - segment S	Bahia	TEOLANDIA	Serum	9	F	2024-03-18	2024-03-19	24.7	93.8992	Headache, Muscle pain, Joint pain	PQ247830
LACENBA20240419_293566265|SegS|293566265|Brazil_Bahia|2024-03-20	Oropouche virus - segment S	Bahia	TEOLANDIA	Serum	26	F	2024-03-20	2024-03-20	19.7	93.8992	Fever, Muscle pain, Headache	PQ247832
LACENBA20240419_293566272|SegS|293566272|Brazil_Bahia|2024-03-20	Oropouche virus - segment S	Bahia	TEOLANDIA	Serum	69	M	2024-03-19	2024-03-20	19.3	94.8303	Headache, Muscle pain, Joint pain	PQ247833
LACENBA20240419_293604448|SegS|293604448|Brazil_Bahia|2024-04-03	Oropouche virus - segment S	Bahia	SALVADOR	Serum	42	F	2023-04-01	2024-04-03	25.3	97.374	Fever, Muscle pain, Headache	PQ247836
LACENBA20240419_293622240|SegS|293622240|Brazil_Bahia|2024-04-09	Oropouche virus - segment S	Bahia	LAJE	Serum	40	F	2024-04-06	2024-04-09	30	92.5995	Headache, Muscle pain, Joint pain	PQ247835
LACENBA20240419_293622352|SegS|293622352|Brazil_Bahia|2024-04-09	Oropouche virus - segment S	Bahia	LAJE	Serum	1	M	2024-04-08	2024-04-09	22	94.4297	Fever, Muscle pain, Headache	PQ247834
LACENBA20240419_293626494|SegS|293626494|Brazil_Bahia|2024-04-10	Oropouche virus - segment S	Bahia	LAJE	Serum	22	M	2024-04-04	2024-04-10	22	94.9602	Fever, Muscle pain, Headache	PQ247837
LACENMT_OROV_20240516_barcode26|SegS|OROV_MT_12-2024|Brazil_MatoGrosso|2024-04-16	Oropouche virus - segment S	Mato Grosso	ROSARIO OESTE	Serum	55	F	2024-04-13	2024-04-16	26	97.1103	Headache, Muscle pain, Joint pain	PQ247838
LACENMT_OROV_20240516_barcode27|SegS|OROV_MT_13-2024|Brazil_MatoGrosso|2024-04-17	Oropouche virus - segment S	Mato Grosso	ROSARIO OESTE	Serum	22	F	2024-04-15	2024-04-17	23	96.4492	Muscle pain, Joint pain, Fever	PQ247839
LACENMT_OROV_20240516_barcode28|SegS|OROV_MT_18-2024|Brazil_MatoGrosso|2024-04-23	Oropouche virus - segment S	Mato Grosso	ROSARIO OESTE	Serum	16	F	2024-04-21	2024-04-23	22	96.2906	Headache, Muscle pain, Joint pain	PQ247841
LACENMT_OROV_20240516_barcode29|SegS|OROV_MT_23-2024|Brazil_MatoGrosso|2024-04-24	Oropouche virus - segment S	Mato Grosso	ROSARIO OESTE	Serum	16	M	2024-04-22	2024-04-24	22	95.7935	Headache, Muscle pain, Joint pain	PQ247840
LACENMT_OROV_20240516_barcode30|SegS|OROV_MT_24-2024|Brazil_MatoGrosso|2024-04-24	Oropouche virus - segment S	Mato Grosso	ROSARIO OESTE	Serum	45	F	2024-04-22	2024-04-24	22	97.3094	Headache, Muscle pain	PQ247842
LACENMT_OROV_20240516_barcode31|SegS|OROV_MT_26-2024|Brazil_MatoGrosso|2024-04-25	Oropouche virus - segment S	Mato Grosso	ROSARIO OESTE	Serum	38	F	2024-04-23	2024-04-25	20	99.6832	Headache, Muscle pain, Joint pain	PQ247843
LACENMT_OROV_20240516_barcode32|SegS|OROV_MT_27-2024|Brazil_MatoGrosso|2024-04-25	Oropouche virus - segment S	Mato Grosso	ROSARIO OESTE	Serum	44	M	2024-04-21	2024-04-25	20	96.3081	Fever, Muscle pain, Headache	PQ247844
LACENMT_OROV_20240516_barcode33|SegS|OROV_MT_28-2024|Brazil_MatoGrosso|2024-04-24	Oropouche virus - segment S	Mato Grosso	ROSARIO OESTE	Serum	16	F	2024-04-25	2024-04-24	25	98.1139	Headache, Muscle pain, Joint pain	PQ247845
LACENMT_OROV_20240516_barcode34|SegS|OROV_MT_31-2024|Brazil_MatoGrosso|2024-04-25	Oropouche virus - segment S	Mato Grosso	CAMPO VERDE	Serum	76	M	2024-04-20	2024-04-25	15	97.3102	Fatal case	PQ247846
FUNED_20240528_R10_barcode04|SegS|OROV_AC_03.24_2024|Brazil_Acre|2024-03-01	Oropouche virus - segment S	ACRE	CRUZEIRO DO SUL	Serum	32	M	2024-02-29	2024-03-01	21	98.2649	Fever, Muscle pain, Headache	PQ247716
FUNED_20240528_R10_barcode05|SegS|OROV_AC_04.24_2024|Brazil_Acre|2024-03-01	Oropouche virus - segment S	ACRE	CRUZEIRO DO SUL	Serum	15	F	2024-02-29	2024-03-01	23	97.5416	Headache, Muscle pain, Joint pain	PQ247717
FUNED_20240528_R10_barcode06|SegS|OROV_AC_10.24_2024|Brazil_Acre|2024-02-26	Oropouche virus - segment S	ACRE	CRUZEIRO DO SUL	Serum	32	F	2024-02-24	2024-02-26	36	98.1268	Fever, Muscle pain, Headache	PQ247719
FUNED_20240528_R10_barcode07|SegS|OROV_AC_14.24_2024|Brazil_Acre|2024-02-02	Oropouche virus - segment S	ACRE	CRUZEIRO DO SUL	Serum	61	M	2024-01-28	2024-02-02	22	98.4133	Headache, Muscle pain, Joint pain	PQ247718
FUNED_20240528_R10_barcode08|SegS|OROV_AC_15.24_2024|Brazil_Acre|2024-02-29	Oropouche virus - segment S	ACRE	CRUZEIRO DO SUL	Serum	32	M	2024-02-26	2024-02-29	23	98.4793	Fever, Muscle pain, Headache	PQ247720
FUNED_20240528_R10_barcode09|SegS|OROV_AC_17.24_2024|Brazil_Acre|2024-02-27	Oropouche virus - segment S	ACRE	RIO BRANCO	Serum	17	F	2024-02-25	2024-02-27	21	98.8631	Headache, Muscle pain, Joint pain	PQ247723
FUNED_20240528_R10_barcode14|SegS|OROV_SC_02.24_2024|Brazil_SantaCatarina|2024-04-11	Oropouche virus - segment S	SC	BOTUVERA	Serum	25	M	2024-04-10	2024-04-11	25	97.9098	Fever, Muscle pain, Headache	PQ247721
FUNED_20240528_R10_barcode15|SegS|OROV_SC_03.24_2024|Brazil_SantaCatarina|2024-04-12	Oropouche virus - segment S	SC	BOTUVERA	Serum	18	F	2024-04-11	2024-04-12	27	98.9183	Headache, Muscle pain, Joint pain	PQ247725
FUNED_20240528_R10_barcode16|SegS|OROV_SC_04.24_2024|Brazil_SantaCatarina|2024-04-17	Oropouche virus - segment S	SC	BOTUVERA	Serum	40	F	2024-04-16	2024-04-17	28	98.9187	Fever, Muscle pain, Headache	PQ247724
FUNED_20240528_R10_barcode21|SegS|OROV_MG_101672.24_2024|Brazil_MinasGerais|2024-04-15	Oropouche virus - segment S	MG	MARLIERIA	Serum	24	M	2024-04-13	2024-04-15	35	98.4834	Headache, Muscle pain, Joint pain	PQ247722
FUNED_20240528_R10_barcode22|SegS|OROV_MG_103270.24_2024|Brazil_MinasGerais|2024-04-18	Oropouche virus - segment S	MG	IPATINGA	Serum	71	F	2024-04-15	2024-04-18	23	98.544	Fever, Muscle pain, Headache	PQ247726
FUNED_20240528_R10_barcode23|SegS|OROV_MG_103278.24_2024|Brazil_MinasGerais|2024-04-19	Oropouche virus - segment S	MG	IPATINGA	Serum	70	F	2024-04-16	2024-04-19	34	98.7398	Fever, Muscle pain, Headache	PQ247730
FUNED_20240528_R10_barcode24|SegS|OROV_MG_103548.24_2024|Brazil_MinasGerais|2024-04-16	Oropouche virus - segment S	MG	CONGONHAS	Serum	6	F	2024-04-15	2024-04-16	34	99.144	Headache, Muscle pain, Joint pain	PQ247727
FUNED_20240528_R10_barcode25|SegS|OROV_MG_92736.24_2024|Brazil_MinasGerais|2024-04-03	Oropouche virus - segment S	MG	GONZAGA	Serum	17	M	2024-03-31	2024-04-03	24	98.6626	Fever, Muscle pain, Headache	PQ247728
FUNED20240620_OROV_101602-24-BM_S20|SegS|OROV_101602-24-BM|Brazil_MinasGerais|2024-04-12	Oropouche virus - segment S	MG	CORONEL FABRICIANO	Serum	60	M	2024-04-10	2024-04-12	19.5	98.9226	Headache, Muscle pain, Joint pain	PQ247729
FUNED20240620_OROV_101603-24-BM_S21|SegS|OROV_101603-24-BM|Brazil_MinasGerais|2024-04-12	Oropouche virus - segment S	MG	CORONEL FABRICIANO	Serum	27	M	2024-04-10	2024-04-12	24.8	98.896	Fever, Muscle pain, Headache	PQ247731
FUNED20240620_OROV_101609-24-BM_S22|SegS|OROV_101609-24-BM|Brazil_MinasGerais|2024-04-16	Oropouche virus - segment S	MG	CORONEL FABRICIANO	Serum	46	M	2024-04-13	2024-04-16	28.8	99.3928	Headache, Muscle pain, Joint pain	PQ247733
FUNED20240620_OROV_101610-24-BM_S23|SegS|OROV_101610-24-BM|Brazil_MinasGerais|2024-04-05	Oropouche virus - segment S	MG	CORONEL FABRICIANO	Serum	65	M	2024-03-31	2024-04-05	29	98.843	Fever, Muscle pain, Headache	PQ247732
FUNED20240620_OROV_101611-24-BM_S24|SegS|OROV_101611-24-BM|Brazil_MinasGerais|2024-04-15	Oropouche virus - segment S	MG	CORONEL FABRICIANO	Serum	27	F	2024-04-11	2024-04-15	31	98.9454	Headache, Muscle pain, Joint pain	PQ247734
FUNED20240620_OROV_101613-24-BM_S25|SegS|OROV_101613-24-BM|Brazil_MinasGerais|2024-04-05	Oropouche virus - segment S	MG	CORONEL FABRICIANO	Serum	24	F	2024-04-01	2024-04-05	34.6	98.7174	Headache, Muscle pain, Joint pain	PQ247735
FUNED20240620_OROV_101614-24-BM_S26|SegS|OROV_101614-24-BM|Brazil_MinasGerais|2024-04-15	Oropouche virus - segment S	MG	CORONEL FABRICIANO	Serum	68	M	2024-04-11	2024-04-15	34	99.212	Headache, Muscle pain, Joint pain	PQ247737
FUNED20240620_OROV_101616-24-BM_S27|SegS|OROV_101616-24-BM|Brazil_MinasGerais|2024-04-03	Oropouche virus - segment S	MG	CORONEL FABRICIANO	Serum	16	F	2024-04-01	2024-04-03	22.5	98.8756	Fever, Muscle pain, Headache	PQ247738
FUNED20240620_OROV_101618-24-BM_S28|SegS|OROV_101618-24-BM|Brazil_MinasGerais|2024-04-03	Oropouche virus - segment S	MG	CORONEL FABRICIANO	Serum	23	F	2024-04-01	2024-04-03	27.7	98.9684	Fever, Muscle pain, Headache	PQ247736
FUNED20240620_OROV_101619-24-BM_S29|SegS|OROV_101619-24-BM|Brazil_MinasGerais|2024-04-05	Oropouche virus - segment S	MG	CORONEL FABRICIANO	Serum	31	M	2024-04-02	2024-04-05	33.1	98.9859	Headache, Muscle pain, Joint pain	PQ247739
FUNED20240620_OROV_101620-24-BM_S30|SegS|OROV_101620-24-BM|Brazil_MinasGerais|2024-04-15	Oropouche virus - segment S	MG	CORONEL FABRICIANO	Serum	79	F	2024-04-11	2024-04-15	31.6	98.7175	Fever, Muscle pain, Headache	PQ247740
FUNED20240620_OROV_101622-24-BM_S31|SegS|OROV_101622-24-BM|Brazil_MinasGerais|2024-04-03	Oropouche virus - segment S	MG	CORONEL FABRICIANO	Serum	15	F	2024-03-30	2024-04-03	35.8	98.9301	Headache, Muscle pain, Joint pain	PQ247742
FUNED20240620_OROV_101624-24-BM_S32|SegS|OROV_101624-24-BM|Brazil_MinasGerais|2024-04-08	Oropouche virus - segment S	MG	CORONEL FABRICIANO	Serum	21	F	2024-04-05	2024-04-08	25.2	98.9928	Fever, Muscle pain, Headache	PQ247743
FUNED20240620_OROV_101625-24-BM_S33|SegS|OROV_101625-24-BM|Brazil_MinasGerais|2024-04-12	Oropouche virus - segment S	MG	CORONEL FABRICIANO	Serum	20	M	2024-04-10	2024-04-12	24.7	99.3828	Headache, Muscle pain, Joint pain	PQ247741
FUNED20240620_OROV_101627-24-BM_S34|SegS|OROV_101627-24-BM|Brazil_MinasGerais|2024-04-02	Oropouche virus - segment S	MG	CORONEL FABRICIANO	Serum	58	F	2024-03-30	2024-04-02	28.4	99.0828	Fever, Muscle pain, Headache	PQ247744
FUNED20240620_OROV_101629-24-BM_S35|SegS|OROV_101629-24-BM|Brazil_MinasGerais|2024-04-12	Oropouche virus - segment S	MG	CORONEL FABRICIANO	Serum	38	M	2024-04-11	2024-04-12	26.4	98.9226	Headache, Muscle pain, Joint pain	PQ247745
FUNED20240620_OROV_101630-24-BM_S36|SegS|OROV_101630-24-BM|Brazil_MinasGerais|2024-04-05	Oropouche virus - segment S	MG	CORONEL FABRICIANO	Serum	16	M	2024-04-03	2024-04-05	25.7	98.7225	Fever, Muscle pain, Headache	PQ247749
FUNED20240620_OROV_101632-24-BM_S37|SegS|OROV_101632-24-BM|Brazil_MinasGerais|2024-04-02	Oropouche virus - segment S	MG	CORONEL FABRICIANO	Serum	64	F	2024-03-29	2024-04-02	34.3	99.0492	Headache, Muscle pain, Joint pain	PQ247746
FUNED20240620_OROV_101635-24-BM_S38|SegS|OROV_101635-24-BM|Brazil_MinasGerais|2024-04-08	Oropouche virus - segment S	MG	CORONEL FABRICIANO	Serum	51	F	2024-04-04	2024-04-08	33	99.2732	Fever, Muscle pain, Headache	PQ247748
FUNED20240620_OROV_101640-24-BM_S40|SegS|OROV_101640-24-BM|Brazil_MinasGerais|2024-04-04	Oropouche virus - segment S	MG	CORONEL FABRICIANO	Serum	71	F	2024-04-01	2024-04-04	22.9	98.9212	Fever, Muscle pain, Headache	PQ247747
FUNED20240620_OROV_101641-24-BM_S78|SegS|OROV_101641-24-BM|Brazil_MinasGerais|2024-04-04	Oropouche virus - segment S	MG	CORONEL FABRICIANO	Serum	53	F	2024-03-30	2024-04-04	36	99.0482	Headache, Muscle pain, Joint pain	PQ247750
FUNED20240620_OROV_101642-24-BM_S41|SegS|OROV_101642-24-BM|Brazil_MinasGerais|2024-04-17	Oropouche virus - segment S	MG	TIMOTEO	Serum	61	F	2024-04-14	2024-04-17	28.8	99.1343	Fever, Muscle pain, Headache	PQ247751
FUNED20240620_OROV_101644-24-BM_S42|SegS|OROV_101644-24-BM|Brazil_MinasGerais|2024-04-12	Oropouche virus - segment S	MG	CORONEL FABRICIANO	Serum	6	M	2024-04-10	2024-04-12	28.7	99.318	Headache, Muscle pain, Joint pain	PQ247754
FUNED20240620_OROV_101649-24-BM_S43|SegS|OROV_101649-24-BM|Brazil_MinasGerais|2024-04-02	Oropouche virus - segment S	MG	CORONEL FABRICIANO	Serum	61	M	2024-04-01	2024-04-02	22.6	98.9828	Fever, Muscle pain, Headache	PQ247755
FUNED20240620_OROV_101650-24-BM_S44|SegS|OROV_101650-24-BM|Brazil_MinasGerais|2024-04-03	Oropouche virus - segment S	MG	CORONEL FABRICIANO	Serum	35	F	2024-03-30	2024-04-03	33.4	99.1698	Headache, Muscle pain, Joint pain	PQ247752
FUNED20240620_OROV_101655-24-BM_S79|SegS|OROV_101655-24-BM|Brazil_MinasGerais|2024-04-08	Oropouche virus - segment S	MG	CORONEL FABRICIANO	Serum	52	F	2024-04-04	2024-04-08	35.5	99.2179	Fever, Muscle pain, Headache	PQ247753
FUNED20240620_OROV_101657-24-BM_S45|SegS|OROV_101657-24-BM|Brazil_MinasGerais|2024-04-03	Oropouche virus - segment S	MG	CORONEL FABRICIANO	Serum	55	M	2024-03-30	2024-04-03	22.7	98.9125	Headache, Muscle pain, Joint pain	PQ247756
FUNED20240620_OROV_101658-24-BM_S46|SegS|OROV_101658-24-BM|Brazil_MinasGerais|2024-04-16	Oropouche virus - segment S	MG	CORONEL FABRICIANO	Serum	10	F	2024-04-12	2024-04-16	28.6	98.796	Fever, Muscle pain, Headache	PQ247757
FUNED20240620_OROV_101659-24-BM_S47|SegS|OROV_101659-24-BM|Brazil_MinasGerais|2024-04-12	Oropouche virus - segment S	MG	CORONEL FABRICIANO	Serum	68	F	2024-04-08	2024-04-12	25.7	98.96	Headache, Muscle pain, Joint pain	PQ247758
FUNED20240620_OROV_101665-24-BM_S49|SegS|OROV_101665-24-BM|Brazil_MinasGerais|2024-04-15	Oropouche virus - segment S	MG	JOANESIA	Serum	46	M	2024-04-14	2024-04-15	21.7	99.0212	Fever, Muscle pain, Headache	PQ247759
FUNED20240620_OROV_101666-24-BM_S80|SegS|OROV_101666-24-BM|Brazil_MinasGerais|2024-04-15	Oropouche virus - segment S	MG	JOANESIA	Serum	43	M	2024-04-12	2024-04-15	30.5	98.9233	Headache, Muscle pain, Joint pain	PQ247760
FUNED20240620_OROV_101667-24-BM_S50|SegS|OROV_101667-24-BM|Brazil_MinasGerais|2024-04-15	Oropouche virus - segment S	MG	JOANESIA	Serum	39	F	2024-04-13	2024-04-15	21.9	98.996	Fever, Muscle pain, Headache	PQ247763
FUNED20240620_OROV_101668-24-BM_S51|SegS|OROV_101668-24-BM|Brazil_MinasGerais|2024-04-15	Oropouche virus - segment S	MG	JOANESIA	Serum	41	F	2024-04-13	2024-04-15	18.7	98.9358	Headache, Muscle pain, Joint pain	PQ247761
FUNED20240620_OROV_101669-24-BM_S81|SegS|OROV_101669-24-BM|Brazil_MinasGerais|2024-04-15	Oropouche virus - segment S	MG	JOANESIA	Serum	28	M	2024-04-10	2024-04-15	33.1	98.948	Fever, Muscle pain, Headache	PQ247765
FUNED20240620_OROV_101671-24-BM_S52|SegS|OROV_101671-24-BM|Brazil_MinasGerais|2024-04-15	Oropouche virus - segment S	MG	JOANESIA	Serum	22	M	2024-04-14	2024-04-15	23.8	98.8226	Headache, Muscle pain, Joint pain	PQ247762
FUNED20240620_OROV_101820-24-BM_S2|SegS|OROV_101820-24-BM|Brazil_MinasGerais|2024-04-04	Oropouche virus - segment S	MG	TIMOTEO	Serum	37	M	2024-04-04	2024-04-04	20.1	99.0828	Fever, Muscle pain, Headache	PQ247764
FUNED20240620_OROV_101827-24-BM_S3|SegS|OROV_101827-24-BM|Brazil_MinasGerais|2024-04-08	Oropouche virus - segment S	MG	TIMOTEO	Serum	67	M	2024-04-07	2024-04-08	25	98.9226	Headache, Muscle pain, Joint pain	PQ247768
FUNED20240620_OROV_101837-24-BM_S4|SegS|OROV_101837-24-BM|Brazil_MinasGerais|2024-04-15	Oropouche virus - segment S	MG	TIMOTEO	Serum	25	M	2024-04-11	2024-04-15	25	98.9552	Fever, Muscle pain, Headache	PQ247766
FUNED20240620_OROV_101843-24-BM_S5|SegS|OROV_101843-24-BM|Brazil_MinasGerais|2024-04-16	Oropouche virus - segment S	MG	TIMOTEO	Serum	66	M	2024-04-12	2024-04-16	30	99.3796	Fever, Muscle pain, Headache	PQ247767
FUNED20240620_OROV_101845-24-BM_S6|SegS|OROV_101845-24-BM|Brazil_MinasGerais|2024-04-12	Oropouche virus - segment S	MG	TIMOTEO	Serum	41	M	2024-04-11	2024-04-12	20.2	98.896	Headache, Muscle pain, Joint pain	PQ247769
FUNED20240620_OROV_101849-24-BM_S7|SegS|OROV_101849-24-BM|Brazil_MinasGerais|2024-04-12	Oropouche virus - segment S	MG	TIMOTEO	Serum	26	M	2024-04-10	2024-04-12	26	98.8106	Fever, Muscle pain, Headache	PQ247770
FUNED20240620_OROV_101852-24-BM_S8|SegS|OROV_101852-24-BM|Brazil_MinasGerais|2024-04-12	Oropouche virus - segment S	MG	TIMOTEO	Serum	36	F	2024-04-10	2024-04-12	29.1	98.929	Headache, Muscle pain, Joint pain	PQ247772
FUNED20240620_OROV_101854-24-BM_S9|SegS|OROV_101854-24-BM|Brazil_MinasGerais|2024-04-12	Oropouche virus - segment S	MG	TIMOTEO	Serum	39	M	2024-04-11	2024-04-12	24	99.1162	Fever, Muscle pain, Headache	PQ247773
FUNED20240620_OROV_101856-24-BM_S10|SegS|OROV_101856-24-BM|Brazil_MinasGerais|2024-04-12	Oropouche virus - segment S	MG	TIMOTEO	Serum	18	F	2024-04-10	2024-04-12	26.4	98.8493	Headache, Muscle pain, Joint pain	PQ247771
FUNED20240620_OROV_101870-24-BM_S11|SegS|OROV_101870-24-BM|Brazil_MinasGerais|2024-04-02	Oropouche virus - segment S	MG	JOANESIA	Serum	28	F	2024-04-01	2024-04-02	23.7	99.2348	Fever, Muscle pain, Headache	PQ247774
FUNED20240620_OROV_101873-24-BM_S12|SegS|OROV_101873-24-BM|Brazil_MinasGerais|2024-04-03	Oropouche virus - segment S	MG	JOANESIA	Serum	22	M	2024-04-02	2024-04-03	21.9	98.8162	Headache, Muscle pain, Joint pain	PQ247775
FUNED20240620_OROV_101876-24-BM_S14|SegS|OROV_101876-24-BM|Brazil_MinasGerais|2024-04-02	Oropouche virus - segment S	MG	JOANESIA	Serum	73	M	2024-04-02	2024-04-02	24	98.896	Fever, Muscle pain, Headache	PQ247776
FUNED20240620_OROV_101877-24-BM_S15|SegS|OROV_101877-24-BM|Brazil_MinasGerais|2024-04-02	Oropouche virus - segment S	MG	JOANESIA	Serum	16	M	2024-03-31	2024-04-02	24.3	98.9828	Headache, Muscle pain, Joint pain	PQ247777
FUNED20240620_OROV_101878-24-BM_S16|SegS|OROV_101878-24-BM|Brazil_MinasGerais|2024-04-01	Oropouche virus - segment S	MG	JOANESIA	Serum	13	M	2024-03-31	2024-04-01	20.9	98.9828	Fever, Muscle pain, Headache	PQ247778
FUNED20240620_OROV_101885-24-BM_S18|SegS|OROV_101885-24-BM|Brazil_MinasGerais|2024-04-03	Oropouche virus - segment S	MG	JOANESIA	Serum	26	M	2024-04-02	2024-04-03	28.6	99.396	Headache, Muscle pain, Joint pain	PQ247780
FUNED20240620_OROV_107530-24-BM_S53|SegS|OROV_107530-24-BM|Brazil_MinasGerais|2024-04-05	Oropouche virus - segment S	MG	JOANESIA	Serum	57	F	2024-04-04	2024-04-05	18.9	99.1785	Fever, Muscle pain, Headache	PQ247779
FUNED20240620_OROV_107531-24-BM_S54|SegS|OROV_107531-24-BM|Brazil_MinasGerais|2024-04-04	Oropouche virus - segment S	MG	JOANESIA	Serum	20	M	2024-04-01	2024-04-04	32.3	98.9727	Headache, Muscle pain, Joint pain	PQ247782
FUNED20240620_OROV_107532-24-BM_S82|SegS|OROV_107532-24-BM|Brazil_MinasGerais|2024-04-08	Oropouche virus - segment S	MG	JOANESIA	Serum	41	M	2024-04-07	2024-04-08	21.8	98.8532	Fever, Muscle pain, Headache	PQ247781
FUNED20240620_OROV_107534-24-BM_S55|SegS|OROV_107534-24-BM|Brazil_MinasGerais|2024-04-08	Oropouche virus - segment S	MG	JOANESIA	Serum	89	F	2024-04-03	2024-04-08	32.7	99.2842	Headache, Muscle pain, Joint pain	PQ247783
FUNED20240620_OROV_107536-24-BM_S56|SegS|OROV_107536-24-BM|Brazil_MinasGerais|2024-04-08	Oropouche virus - segment S	MG	JOANESIA	Serum	25	M	2024-04-06	2024-04-08	33.3	98.9618	Fever, Muscle pain, Headache	PQ247788
FUNED20240620_OROV_107539-24-BM_S57|SegS|OROV_107539-24-BM|Brazil_MinasGerais|2024-04-04	Oropouche virus - segment S	MG	JOANESIA	Serum	31	F	2024-04-04	2024-04-04	23.3	99.3828	Headache, Muscle pain, Joint pain	PQ247786
FUNED20240620_OROV_107540-24-BM_S58|SegS|OROV_107540-24-BM|Brazil_MinasGerais|2024-04-10	Oropouche virus - segment S	MG	JOANESIA	Serum	5	F	2024-04-08	2024-04-10	29.7	98.7528	Fever, Muscle pain, Headache	PQ247785
FUNED20240620_OROV_107544-24-BM_S59|SegS|OROV_107544-24-BM|Brazil_MinasGerais|2024-04-09	Oropouche virus - segment S	MG	JOANESIA	Serum	37	M	2024-04-07	2024-04-09	20.1	99.248	Fever, Muscle pain, Headache	PQ247784
FUNED20240620_OROV_107545-24-BM_S60|SegS|OROV_107545-24-BM|Brazil_MinasGerais|2024-04-08	Oropouche virus - segment S	MG	JOANESIA	Serum	66	F	2024-04-04	2024-04-08	32.2	99.2192	Headache, Muscle pain, Joint pain	PQ247787
FUNED20240620_OROV_107546-24-BM_S61|SegS|OROV_107546-24-BM|Brazil_MinasGerais|2024-04-08	Oropouche virus - segment S	MG	JOANESIA	Serum	48	F	2024-04-07	2024-04-08	17.6	98.796	Fever, Muscle pain, Headache	PQ247789
FUNED20240620_OROV_107549-24-BM_S62|SegS|OROV_107549-24-BM|Brazil_MinasGerais|2024-04-08	Oropouche virus - segment S	MG	JOANESIA	Serum	55	F	2024-04-07	2024-04-08	20.3	98.9889	Headache, Muscle pain, Joint pain	PQ247791
FUNED20240620_OROV_107550-24-BM_S63|SegS|OROV_107550-24-BM|Brazil_MinasGerais|2024-04-09	Oropouche virus - segment S	MG	JOANESIA	Serum	33	F	2024-04-07	2024-04-09	24.1	98.9297	Headache, Muscle pain, Joint pain	PQ247790
FUNED20240620_OROV_107553-24-BM_S64|SegS|OROV_107553-24-BM|Brazil_MinasGerais|2024-04-08	Oropouche virus - segment S	MG	JOANESIA	Serum	66	F	2024-04-04	2024-04-08	19.6	99.3851	Headache, Muscle pain, Joint pain	PQ247792
FUNED20240620_OROV_107554-24-BM_S65|SegS|OROV_107554-24-BM|Brazil_MinasGerais|2024-04-05	Oropouche virus - segment S	MG	JOANESIA	Serum	40	F	2024-04-03	2024-04-05	21.2	99.2828	Fever, Muscle pain, Headache	PQ247793
FUNED20240620_OROV_107557-24-BM_S66|SegS|OROV_107557-24-BM|Brazil_MinasGerais|2024-04-08	Oropouche virus - segment S	MG	JOANESIA	Serum	46	F	2024-04-06	2024-04-08	19.6	98.9828	Headache, Muscle pain, Joint pain	PQ247796
FUNED20240620_OROV_107558-24-BM_S67|SegS|OROV_107558-24-BM|Brazil_MinasGerais|2024-04-10	Oropouche virus - segment S	MG	JOANESIA	Serum	69	F	2024-04-06	2024-04-10	30	99.1503	Headache, Muscle pain, Joint pain	PQ247794
FUNED20240620_OROV_107559-24-BM_S68|SegS|OROV_107559-24-BM|Brazil_MinasGerais|2024-04-05	Oropouche virus - segment S	MG	JOANESIA	Serum	16	F	2024-03-31	2024-04-05	32.1	99.1929	Headache, Muscle pain, Joint pain	PQ247795
FUNED20240620_OROV_107560-24-BM_S69|SegS|OROV_107560-24-BM|Brazil_MinasGerais|2024-04-04	Oropouche virus - segment S	MG	JOANESIA	Serum	13	M	2024-04-03	2024-04-04	21.9	98.7828	Headache, Muscle pain, Joint pain	PQ247797
FUNED20240620_OROV_120456-24-BM_S70|SegS|OROV_120456-24-BM|Brazil_MinasGerais|2024-05-06	Oropouche virus - segment S	MG	TIMOTEO	Serum	16	M	2024-05-02	2024-05-06	28.3	99.0318	Headache, Muscle pain, Joint pain	PQ247798
FUNED20240620_OROV_120463-24-BM_S71|SegS|OROV_120463-24-BM|Brazil_MinasGerais|2024-05-10	Oropouche virus - segment S	MG	CORONEL FABRICIANO	Serum	37	F	2024-05-08	2024-05-10	30.2	99.0623	Headache, Muscle pain, Joint pain	PQ247800
FUNED20240620_OROV_120464-24-BM_S72|SegS|OROV_120464-24-BM|Brazil_MinasGerais|2024-05-08	Oropouche virus - segment S	MG	TIMOTEO	Serum	49	F	2024-05-05	2024-05-08	33	98.9168	Headache, Muscle pain, Joint pain	PQ247799
FUNED20240620_OROV_120466-24-BM_S73|SegS|OROV_120466-24-BM|Brazil_MinasGerais|2024-05-02	Oropouche virus - segment S	MG	CORONEL FABRICIANO	Serum	70	M	2024-04-28	2024-05-02	25.9	98.9552	Headache, Muscle pain, Joint pain	PQ247801
FUNED20240620_OROV_120469-24-BM_S74|SegS|OROV_120469-24-BM|Brazil_MinasGerais|2024-05-07	Oropouche virus - segment S	MG	CORONEL FABRICIANO	Serum	60	F	2024-05-04	2024-05-07	20.1	98.8928	Headache, Muscle pain, Joint pain	PQ247802
FUNED20240620_OROV_120470-24-BM_S75|SegS|OROV_120470-24-BM|Brazil_MinasGerais|2024-05-07	Oropouche virus - segment S	MG	CORONEL FABRICIANO	Serum	12	F	2024-05-05	2024-05-07	26.8	99.166	Headache, Muscle pain, Joint pain	PQ247803
FUNED20240620_OROV_120478-24-BM_S76|SegS|OROV_120478-24-BM|Brazil_MinasGerais|2024-05-10	Oropouche virus - segment S	MG	TIMOTEO	Serum	34	F	2024-05-08	2024-05-10	22.1	99.1828	Headache, Muscle pain, Joint pain	PQ247805
FUNED20240620_OROV_120483-24-BM_S77|SegS|OROV_120483-24-BM|Brazil_MinasGerais|2024-05-03	Oropouche virus - segment S	MG	TIMOTEO	Serum	40	M	2024-05-02	2024-05-03	20.6	98.8828	Headache, Muscle pain, Joint pain	PQ247806
LBA20240628_METAOROV_barcode20|SegS|OROV_BA_240433001189_2024|Brazil_Bahia|2024-03-27	Oropouche virus - segment S	Bahia	VALENCA	Serum	24	F	2024-03-22	2024-03-27	16	98.9	Fatal case	PQ149811
LBA20240628_METAOROV_barcode20|SegS|OROV_BA_240702001071_2024|Brazil_Bahia|2024-05-06	Oropouche virus - segment S	Bahia	CAMAMU	Serum	21	F	2024-05-06	2024-05-10	8	99.2	Fatal case	PQ149810
